# Supplementary material for: Assembly and Analysis of the Mitochondrial Genome of Hippophae rhamnoides subsp. sinensis, an Important Ecological and Economic Forest Tree Species in China
Source: Plants (Basel). 2025 Jul 14;14(14):2170. doi: 10.3390/plants14142170 (PMC12299680; doi:10.3390/plants14142170)
Supplement: Supplementary file 1 [file plants-14-02170-s001.zip]

Archive with 13 entries (13 files):
- Supplementary Figure 1 A H. subsp. sinensis tree.jpg
- Supplementary Figure 1 B H. subsp. sinensis with fruits.jpg
- Supplementary Table 1 species list of phylogenetic analysis.xlsx
- Supplementary Table 10 synteny analysis.xlsx
- Supplementary Table 11 gene clusters.xlsx
- Supplementary Table 2 function genes .xlsx
- Supplementary Table 3 Rscu .xlsx
- Supplementary Table 4 rna edit.xls
- Supplementary Table 5 SSRs .xlsx
- Supplementary Table 6 tandem .xls
- Supplementary Table 7 dispersed .xls
- Supplementary Table 8 kaks .xlsx
- Supplementary Table 9 cp_mt .xls
