# Supplementary material for: Assembly and Analysis of the Mitochondrial Genome of Hippophae rhamnoides subsp. sinensis, an Important Ecological and Economic Forest Tree Species in China
Source: Plants (Basel). 2025 Jul 14;14(14):2170. doi: 10.3390/plants14142170 (PMC12299680; doi:10.3390/plants14142170)
Supplement: Supplementary file 1 [file plants-14-02170-s001.zip › Supplementary Table 1 species list of phylogenetic analysis.xlsx]

## Sheet: Sheet1
Serial Number	Species name	Accession numbers	Orders name	Plant groups
1	Citrus maxima	NC_057143.1	Sapindales	Higher plant
2	Acer yangbiense	CM017774.1	Sapindales	Higher plant
3	Brassica juncea	NC_016123.1	Brassicales	Higher plant
4	Arabidopsis thaliana	NC_037304.1	Brassicales	Higher plant
5	Corchorus capsularis	KT894204.1	Malvales	Higher plant
6	Gossypium barbadense	NC_028254.1	Malvales	Higher plant
7	Euonnymus alatus	NC_053921.1	Celastrales	Higher plant
8	Populus alba	NC_041085.1	Malpighiales	Higher plant
9	Salix suchowensis	NC_029317.1	Malpighiales	Higher plant
10	Fragaria orientalis	NC_057524.1	Rosales	Higher plant
11	Ziziphus jujuba	NC_029809.1	Rosales	Higher plant
12	Hippophae rhamnoides subsp. sinensis	PV762916	Rosales	Higher plant
13	Hippophae tibetana	PP712939.1	Rosales	Higher plant
14	Fagus sylvatica	NC_050960.1	Fagales	Higher plant
15	Glycine max	NC_020455.1	Fabales	Higher plant
16	Ammopiptanthus mongolicus	NC_039660.1	Fabales	Higher plant
17	Citrulus lanalus	NC_014043.1	Cucurbitales	Higher plant
18	Cucumis sativus	NC_016005.1	Cucurbitales	Higher plant
19	Lagerstroemia indica	NC_035616.1	Myrtales	Higher plant
20	Vaccinium macrocarpon	NC_023338.1	Ericales	Higher plant
21	Platycodon grandiflorus	NC_035958.1	Asterales	Higher plant
22	Helianthus tuberosus	NC_058585.1	Asterales	Higher plant
23	Daucus carota subsp. Sativus	NC_017855.1	Apiales	Higher plant
24	Salvia miltiorrhiza	NC_023209.1	Lamiales	Higher plant
25	Ipomoea nil	NC_031158.1	Solanales	Higher plant
26	Nicotiana tabacum	NC_006581.1	Solanales	Higher plant
27	Chenopodium quinoa	NC_041093.1	Caryophyllales	Higher plant
28	Beta vulgaris subsp. Vulgaris	NC_002511.2	Caryophyllales	Higher plant
29	Vitis vinifera	NC_012119.1	Vitales	Higher plant
30	Aconitum kusnezoffii	NC_053920.1	Ranunculales	Higher plant
31	Oryza sativa Japonica Group	NC_011033.1	Poales	Higher plant
32	Triticum timopheevii	NC_022714.1	Poales	Higher plant
33	Asparagus officinalis	NC_053642.1	Asparagales	Higher plant
34	Cocos nucifera	NC_031696.1	Arecales	Higher plant
35	Schisandra sphenanthera	NC_042758.1	Austrobaileyales	Higher plant
36	Nymphaea colorata	KY889142.1	Nymphaeales	Higher plant
37	Ginkgo biloba	NC_027976.1	Gymnosperms	Higher plant
