# Supplementary material for: Assembly and Analysis of the Mitochondrial Genome of Hippophae rhamnoides subsp. sinensis, an Important Ecological and Economic Forest Tree Species in China
Source: Plants (Basel). 2025 Jul 14;14(14):2170. doi: 10.3390/plants14142170 (PMC12299680; doi:10.3390/plants14142170)
Supplement: Supplementary file 1 [file plants-14-02170-s001.zip › Supplementary Table 10 synteny analysis.xlsx]

## Sheet: Sheet1
	VS H. tibetana	VS H. gyantsensis	VS H. salicifolia	VS Z. jujuba	VS F. orientalis
Similarity rate %	94.34	81.38	99.40	35.24	23.62
Superintervals	5	4	11	75	78
Length bp	465347	670872	478025	605003	573224
Note: 1 indicates that the plant's mitochondrial genome contains this gene cluster, and 0 indicates that the plant's mitochondrial genome does not contain this gene cluster.
