# Supplementary material for: Assembly and Analysis of the Mitochondrial Genome of Hippophae rhamnoides subsp. sinensis, an Important Ecological and Economic Forest Tree Species in China
Source: Plants (Basel). 2025 Jul 14;14(14):2170. doi: 10.3390/plants14142170 (PMC12299680; doi:10.3390/plants14142170)
Supplement: Supplementary file 1 [file plants-14-02170-s001.zip › Supplementary Table 11 gene clusters.xlsx]

## Sheet: Sheet1
Species	cox1-rps10-rps16	nad1-atp1-nad5	mttB-ccmFN	cob-rps14-rpl5	sdh4-cox3	atp8-rps12-nad3	ccmFC-nad1	rrn18–rrn5	cox2-rps4	rps7-matR	atp4–nad4L	rps3–rpl16	rpl2-rps19	nad1-ccmC	sdh3-nad2
Hippophae rhamnoides subsp. sinensis	1	1	1	1	1	1	1	1	1	1	1	1	1	1	1
Hippophae tibetana	1	1	1	1	1	1	1	1	1	1	1	1	1	1	1
Hippophae salicifolia	1	1	1	1	1	1	1	1	0	1	1	1	1	1	1
Hippophae gyantsensis	0	0	1	0	0	1	0	1	0	1	1	0	1	0	0
Fragaria orientalis	0	0	0	0	0	0	0	1	0	0	1	0	0	0	0
Ziziphus jujuba	0	0	0	1	1	1	0	1	1	1	1	1	0	0	0
Note: 1 indicates that the plant's mitochondrial genome contains this gene cluster, and 0 indicates that the plant's mitochondrial genome does not contain this gene cluster.
