# Supplementary material for: Assembly and Analysis of the Mitochondrial Genome of Hippophae rhamnoides subsp. sinensis, an Important Ecological and Economic Forest Tree Species in China
Source: Plants (Basel). 2025 Jul 14;14(14):2170. doi: 10.3390/plants14142170 (PMC12299680; doi:10.3390/plants14142170)
Supplement: Supplementary file 1 [file plants-14-02170-s001.zip › Supplementary Table 2 function genes .xlsx]

## Sheet: gene_function
Group of genes	Gene name	Length	Start codon	Stop codon	Amino acid
ATP synthase	atp1	1530	ATG	TGA	510
	atp4	588	ATG	TAG	196
	atp6	768	ATG	TAA	256
	atp8	480	ATG	TAA	160
	atp9	246	ATG	TAA	82
Cytohrome c biogenesis	ccmB	621	ATG	TGA	207
	ccmC	753	ATG	TGA	251
	ccmFC	1317	ATG	CGA(TGA)	439
	ccmFN	1725	ATG	TGA	575
Ubichinol cytochrome c reductase	cob	1182	ATG	TGA	394
Cytochrome c oxidase	cox1	1584	ATG	TAA	528
	cox2	783	ATG	TAA	261
	cox3	798	ATG	TGA	266
Maturases	matR	1968	ATG	TAG	656
Transport membrance protein	mttB	339	ATG	TAG	113
NADH dehydrogenase	nad1	978	ACG(ATG)	TAA	326
	nad1	978	ACG(ATG)	TAA	326
	nad2	1467	ATG	TAA	489
	nad3	357	ATG	TAA	119
	nad4	1488	ATG	TGA	496
	nad4L	303	ACG(ATG)	TAA	101
	nad5	2001	ATG	TAA	667
	nad6	618	ATG	TAA	206
	nad7	1185	ATG	TAG	395
	nad9	573	ATG	TAA	191
Ribosomal proteins (LSU)	rpl10	489	ATG	TAA	163
	rpl16	507	ATG	TAA	169
	cp-rpl16	231	ATG	TGA	77
	rpl2	1008	ATG	TAA	336
	rpl5	558	ATG	TAA	186
Ribosomal proteins (SSU)	rps1	621	ATG	TGA	207
	rps10	324	ATG	TGA	108
	rps12	378	ATG	TGA	126
	rps19	285	ATG	TAA	95
	rps19	285	ATG	TAA	95
	rps3	1674	ATG	TAG	558
	rps4	1047	ATG	TAA	349
	rps7	447	ATG	TAA	149
	cp-rps7	468	ATG	TAA	156
Succinate dehydrogenase	sdh4	387	ATG	CGA(TGA)	129
Ribosomal RNAs	rrn18	1917
	rrn26	3364
	rrn5	120
Transfer RNAs	trnA-TGC	67
	trnC-GCA	73
	trnC-GCA	71
	trnD-GTC	74
	trnE-TTC	72
	trnF-GAA	74
	trnF-GAA	73
	trnG-GCC	72
	trnH-GTG	74
	trnK-TTT	73
	trnL-CAA	81
	trnM-CAT	73
	trnM-CAT	74
	trnM-CAT	74
	trnM-CAT	74
	trnN-GTT	72
	trnN-GTT	72
	trnP-TGG	74
	trnP-TGG	75
	trnP-TGG	75
	trnQ-TTG	72
	trnR-ACG	74
	trnS-GCT	89
	trnS-GGA	87
	trnS-TGA	87
	trnT-GGT	72
	trnT-TGT	73
	trnV-GAC	72
	trnW-CCA	74
	trnY-GTA	83
