# Supplementary material for: Assembly and Analysis of the Mitochondrial Genome of Hippophae rhamnoides subsp. sinensis, an Important Ecological and Economic Forest Tree Species in China
Source: Plants (Basel). 2025 Jul 14;14(14):2170. doi: 10.3390/plants14142170 (PMC12299680; doi:10.3390/plants14142170)
Supplement: Supplementary file 1 [file plants-14-02170-s001.zip › Supplementary Table 3 Rscu .xlsx]

## Sheet: rscu.stat
AminoAcid	Symbol	Codon	No.	RSCU
*	Ter	UAA	20	1.6668
*	Ter	UAG	5	0.4167
*	Ter	UGA	11	0.9168
A	Ala	GCA	170	0.984
A	Ala	GCC	159	0.9204
A	Ala	GCG	92	0.5324
A	Ala	GCU	270	1.5628
C	Cys	UGC	63	0.8026
C	Cys	UGU	94	1.1974
D	Asp	GAC	104	0.6154
D	Asp	GAU	234	1.3846
E	Glu	GAA	314	1.3956
E	Glu	GAG	136	0.6044
F	Phe	UUC	303	0.8694
F	Phe	UUU	394	1.1306
G	Gly	GGA	265	1.448
G	Gly	GGC	97	0.53
G	Gly	GGG	133	0.7268
G	Gly	GGU	237	1.2952
H	His	CAC	59	0.4682
H	His	CAU	193	1.5318
I	Ile	AUA	224	0.8484
I	Ile	AUC	218	0.8259
I	Ile	AUU	350	1.3257
K	Lys	AAA	279	1.1948
K	Lys	AAG	188	0.8052
L	Leu	CUA	174	0.933
L	Leu	CUC	108	0.579
L	Leu	CUG	113	0.606
L	Leu	CUU	248	1.3296
L	Leu	UUA	261	1.3992
L	Leu	UUG	215	1.1526
M	Met	AUG	284	1
N	Asn	AAC	116	0.6804
N	Asn	AAU	225	1.3196
P	Pro	CCA	163	1.1624
P	Pro	CCC	109	0.7772
P	Pro	CCG	86	0.6132
P	Pro	CCU	203	1.4476
Q	Gln	CAA	225	1.51
Q	Gln	CAG	73	0.49
R	Arg	AGA	177	1.467
R	Arg	AGG	87	0.7212
R	Arg	CGA	158	1.3092
R	Arg	CGC	73	0.6048
R	Arg	CGG	87	0.7212
R	Arg	CGU	142	1.1766
S	Ser	AGC	99	0.6408
S	Ser	AGU	170	1.1004
S	Ser	UCA	177	1.1454
S	Ser	UCC	148	0.9582
S	Ser	UCG	127	0.822
S	Ser	UCU	206	1.3332
T	Thr	ACA	137	1.0036
T	Thr	ACC	142	1.0404
T	Thr	ACG	80	0.586
T	Thr	ACU	187	1.37
V	Val	GUA	202	1.226
V	Val	GUC	114	0.692
V	Val	GUG	148	0.8984
V	Val	GUU	195	1.1836
W	Trp	UGG	160	1
Y	Tyr	UAC	80	0.5
Y	Tyr	UAU	240	1.5
