# Supplementary material for: Assembly and Analysis of the Mitochondrial Genome of Hippophae rhamnoides subsp. sinensis, an Important Ecological and Economic Forest Tree Species in China
Source: Plants (Basel). 2025 Jul 14;14(14):2170. doi: 10.3390/plants14142170 (PMC12299680; doi:10.3390/plants14142170)
Supplement: Supplementary file 1 [file plants-14-02170-s001.zip › Supplementary Table 4 rna edit.xls]

ID	Gene	Nt Pos	AA Pos	Align Col	Effect	Score
Hippophae_rhamnoides_subsp sinensis	atp1	1064	355	357	TCG (S) => TTG (L)	1
Hippophae_rhamnoides_subsp sinensis	atp1	1178	393	395	TCA (S) => TTA (L)	0.9
Hippophae_rhamnoides_subsp sinensis	atp1	1216	406	408	CTT (L) => TTT (F)	1
Hippophae_rhamnoides_subsp sinensis	atp1	1292	431	433	CCG (P) => CTG (L)	0.8
Hippophae_rhamnoides_subsp sinensis	atp1	1415	472	474	CCA (P) => CTA (L)	1
Hippophae_rhamnoides_subsp sinensis	atp1	1490	497	499	CCA (P) => CTA (L)	0.9
Hippophae_rhamnoides_subsp sinensis	atp4	47	16	23	CCA (P) => CTA (L)	0.86
Hippophae_rhamnoides_subsp sinensis	atp4	50	17	24	TCT (S) => TTT (F)	0.57
Hippophae_rhamnoides_subsp sinensis	atp4	80	27	34	TCA (S) => TTA (L)	1
Hippophae_rhamnoides_subsp sinensis	atp4	206	69	76	TCG (S) => TTG (L)	1
Hippophae_rhamnoides_subsp sinensis	atp4	217	73	80	CCC (P) => TTC (F)	0.57
Hippophae_rhamnoides_subsp sinensis	atp4	218	73	80	CCC (P) => TTC (F)	0.57
Hippophae_rhamnoides_subsp sinensis	atp4	242	81	88	CCG (P) => CTG (L)	0.43
Hippophae_rhamnoides_subsp sinensis	atp4	386	129	140	TCA (S) => TTA (L)	1
Hippophae_rhamnoides_subsp sinensis	atp4	398	133	144	CCA (P) => CTA (L)	0.71
Hippophae_rhamnoides_subsp sinensis	atp4	481	161	172	CCT (P) => TCT (S)	0.57
Hippophae_rhamnoides_subsp sinensis	atp8	47	16	16	TCA (S) => TTA (L)	1
Hippophae_rhamnoides_subsp sinensis	atp8	58	20	20	CTC (L) => TTC (F)	1
Hippophae_rhamnoides_subsp sinensis	atp8	77	26	26	CCC (P) => CTC (L)	0.38
Hippophae_rhamnoides_subsp sinensis	atp8	452	151	155	CCA (P) => CTA (L)	0.75
Hippophae_rhamnoides_subsp sinensis	atp9	20	7	7	TCA (S) => TTA (L)	1
Hippophae_rhamnoides_subsp sinensis	atp9	50	17	17	TCA (S) => TTA (L)	1
Hippophae_rhamnoides_subsp sinensis	atp9	134	45	45	TCA (S) => TTA (L)	1
Hippophae_rhamnoides_subsp sinensis	atp9	182	61	61	TCG (S) => TTG (L)	1
Hippophae_rhamnoides_subsp sinensis	atp9	191	64	64	CCA (P) => CTA (L)	1
Hippophae_rhamnoides_subsp sinensis	atp9	212	71	71	TCA (S) => TTA (L)	1
Hippophae_rhamnoides_subsp sinensis	atp9	223	75	75	CGA (R) => TGA (X)	1
Hippophae_rhamnoides_subsp sinensis	ccmB	28	10	10	CAT (H) => TAT (Y)	0.89
Hippophae_rhamnoides_subsp sinensis	ccmB	43	15	15	CCC (P) => TCC (S)	0.67
Hippophae_rhamnoides_subsp sinensis	ccmB	71	24	26	CCA (P) => CTA (L)	1
Hippophae_rhamnoides_subsp sinensis	ccmB	80	27	29	TCG (S) => TTG (L)	1
Hippophae_rhamnoides_subsp sinensis	ccmB	128	43	45	TCA (S) => TTA (L)	1
Hippophae_rhamnoides_subsp sinensis	ccmB	137	46	48	TCC (S) => TTC (F)	1
Hippophae_rhamnoides_subsp sinensis	ccmB	149	50	52	CCG (P) => CTG (L)	1
Hippophae_rhamnoides_subsp sinensis	ccmB	154	52	54	CGG (R) => TGG (W)	1
Hippophae_rhamnoides_subsp sinensis	ccmB	160	54	56	CCT (P) => TCT (S)	0.67
Hippophae_rhamnoides_subsp sinensis	ccmB	164	55	57	CCG (P) => CTG (L)	0.89
Hippophae_rhamnoides_subsp sinensis	ccmB	170	57	59	TCT (S) => TTT (F)	1
Hippophae_rhamnoides_subsp sinensis	ccmB	172	58	60	CCT (P) => TCT (S)	0.89
Hippophae_rhamnoides_subsp sinensis	ccmB	179	60	62	CCT (P) => CTT (L)	1
Hippophae_rhamnoides_subsp sinensis	ccmB	181	61	63	CCT (P) => TCT (S)	0.78
Hippophae_rhamnoides_subsp sinensis	ccmB	193	65	69	CCT (P) => TTT (F)	0.89
Hippophae_rhamnoides_subsp sinensis	ccmB	194	65	69	CCT (P) => TTT (F)	0.89
Hippophae_rhamnoides_subsp sinensis	ccmB	286	96	102	CGG (R) => TGG (W)	1
Hippophae_rhamnoides_subsp sinensis	ccmB	304	102	108	CGT (R) => TGT (C)	0.78
Hippophae_rhamnoides_subsp sinensis	ccmB	367	123	129	CGG (R) => TGG (W)	0.78
Hippophae_rhamnoides_subsp sinensis	ccmB	424	142	148	CGT (R) => TGT (C)	0.89
Hippophae_rhamnoides_subsp sinensis	ccmB	428	143	149	TCG (S) => TTG (L)	1
Hippophae_rhamnoides_subsp sinensis	ccmB	467	156	164	TCG (S) => TTG (L)	0.89
Hippophae_rhamnoides_subsp sinensis	ccmB	476	159	167	CCA (P) => CTA (L)	0.89
Hippophae_rhamnoides_subsp sinensis	ccmB	494	165	173	TCA (S) => TTA (L)	1
Hippophae_rhamnoides_subsp sinensis	ccmB	503	168	176	CCA (P) => CTA (L)	1
Hippophae_rhamnoides_subsp sinensis	ccmB	512	171	179	TCT (S) => TTT (F)	1
Hippophae_rhamnoides_subsp sinensis	ccmB	548	183	191	CCT (P) => CTT (L)	0.78
Hippophae_rhamnoides_subsp sinensis	ccmB	551	184	192	TCA (S) => TTA (L)	1
Hippophae_rhamnoides_subsp sinensis	ccmB	554	185	193	TCG (S) => TTG (L)	0.89
Hippophae_rhamnoides_subsp sinensis	ccmB	566	189	197	TCC (S) => TTC (F)	0.78
Hippophae_rhamnoides_subsp sinensis	ccmB	569	190	198	TCT (S) => TTT (F)	0.78
Hippophae_rhamnoides_subsp sinensis	ccmB	572	191	199	CCG (P) => CTG (L)	1
Hippophae_rhamnoides_subsp sinensis	ccmB	596	199	207	TCG (S) => TTG (L)	0.89
Hippophae_rhamnoides_subsp sinensis	ccmC	76	26	32	CGG (R) => TGG (W)	0.78
Hippophae_rhamnoides_subsp sinensis	ccmC	103	35	41	CAT (H) => TAT (Y)	1
Hippophae_rhamnoides_subsp sinensis	ccmC	115	39	45	CGG (R) => TGG (W)	0.78
Hippophae_rhamnoides_subsp sinensis	ccmC	133	45	51	CTT (L) => TTT (F)	0.67
Hippophae_rhamnoides_subsp sinensis	ccmC	161	54	60	CCG (P) => CTG (L)	0.78
Hippophae_rhamnoides_subsp sinensis	ccmC	179	60	66	GCG (A) => GTG (V)	0.78
Hippophae_rhamnoides_subsp sinensis	ccmC	184	62	68	CGG (R) => TGG (W)	1
Hippophae_rhamnoides_subsp sinensis	ccmC	281	94	100	ACA (T) => ATA (I)	0.56
Hippophae_rhamnoides_subsp sinensis	ccmC	331	111	117	CGG (R) => TGG (W)	1
Hippophae_rhamnoides_subsp sinensis	ccmC	395	132	138	TCG (S) => TTG (L)	1
Hippophae_rhamnoides_subsp sinensis	ccmC	400	134	140	CTT (L) => TTT (F)	0.89
Hippophae_rhamnoides_subsp sinensis	ccmC	421	141	147	CGT (R) => TGT (C)	0.78
Hippophae_rhamnoides_subsp sinensis	ccmC	436	146	152	CCT (P) => TCT (S)	0.89
Hippophae_rhamnoides_subsp sinensis	ccmC	446	149	155	CCG (P) => CTG (L)	0.78
Hippophae_rhamnoides_subsp sinensis	ccmC	458	153	159	TCA (S) => TTA (L)	0.78
Hippophae_rhamnoides_subsp sinensis	ccmC	467	156	162	GCT (A) => GTT (V)	0.78
Hippophae_rhamnoides_subsp sinensis	ccmC	473	158	164	CCG (P) => CTG (L)	1
Hippophae_rhamnoides_subsp sinensis	ccmC	497	166	172	TCT (S) => TTT (F)	1
Hippophae_rhamnoides_subsp sinensis	ccmC	521	174	180	TCG (S) => TTG (L)	1
Hippophae_rhamnoides_subsp sinensis	ccmC	548	183	189	TCC (S) => TTC (F)	1
Hippophae_rhamnoides_subsp sinensis	ccmC	575	192	198	CCC (P) => CTC (L)	1
Hippophae_rhamnoides_subsp sinensis	ccmC	608	203	209	CCC (P) => CTC (L)	0.89
Hippophae_rhamnoides_subsp sinensis	ccmC	614	205	211	TCA (S) => TTA (L)	0.78
Hippophae_rhamnoides_subsp sinensis	ccmC	619	207	213	CGT (R) => TGT (C)	0.78
Hippophae_rhamnoides_subsp sinensis	ccmC	650	217	223	CCT (P) => CTT (L)	0.78
Hippophae_rhamnoides_subsp sinensis	ccmC	656	219	225	CCA (P) => CTA (L)	0.89
Hippophae_rhamnoides_subsp sinensis	ccmC	665	222	228	CCC (P) => CTC (L)	0.78
Hippophae_rhamnoides_subsp sinensis	ccmC	673	225	231	CCT (P) => TCT (S)	0.78
Hippophae_rhamnoides_subsp sinensis	ccmFc	38	13	13	TCC (S) => TTC (F)	0.83
Hippophae_rhamnoides_subsp sinensis	ccmFc	50	17	17	CCT (P) => CTT (L)	1
Hippophae_rhamnoides_subsp sinensis	ccmFc	103	35	35	CCC (P) => TCC (S)	1
Hippophae_rhamnoides_subsp sinensis	ccmFc	119	40	40	TCT (S) => TTT (F)	1
Hippophae_rhamnoides_subsp sinensis	ccmFc	122	41	41	TCC (S) => TTC (F)	1
Hippophae_rhamnoides_subsp sinensis	ccmFc	146	49	49	CCT (P) => CTT (L)	1
Hippophae_rhamnoides_subsp sinensis	ccmFc	151	51	51	CCC (P) => TCC (S)	0.83
Hippophae_rhamnoides_subsp sinensis	ccmFc	160	54	54	CCT (P) => TCT (S)	0.67
Hippophae_rhamnoides_subsp sinensis	ccmFc	310	104	104	CGT (R) => TGT (C)	0.5
Hippophae_rhamnoides_subsp sinensis	ccmFc	391	131	131	CGT (R) => TGT (C)	1
Hippophae_rhamnoides_subsp sinensis	ccmFc	406	136	136	CGT (R) => TGT (C)	0.83
Hippophae_rhamnoides_subsp sinensis	ccmFc	412	138	138	CTC (L) => TTC (F)	0.67
Hippophae_rhamnoides_subsp sinensis	ccmFc	704	235	239	GCT (A) => GTT (V)	0.83
Hippophae_rhamnoides_subsp sinensis	ccmFc	878	293	297	TCT (S) => TTT (F)	0.83
Hippophae_rhamnoides_subsp sinensis	ccmFc	1139	380	387	CCA (P) => CTA (L)	1
Hippophae_rhamnoides_subsp sinensis	ccmFc	1160	387	394	TCG (S) => TTG (L)	1
Hippophae_rhamnoides_subsp sinensis	ccmFc	1234	412	419	CGG (R) => TGG (W)	1
Hippophae_rhamnoides_subsp sinensis	ccmFc	1315	439	446	CGA (R) => TGA (X)	1
Hippophae_rhamnoides_subsp sinensis	ccmFn	38	13	15	CCG (P) => CTG (L)	1
Hippophae_rhamnoides_subsp sinensis	ccmFn	98	33	35	CCT (P) => CTT (L)	1
Hippophae_rhamnoides_subsp sinensis	ccmFn	137	46	48	TCG (S) => TTG (L)	1
Hippophae_rhamnoides_subsp sinensis	ccmFn	142	48	50	CGT (R) => TGT (C)	1
Hippophae_rhamnoides_subsp sinensis	ccmFn	151	51	53	CCT (P) => TCT (S)	0.83
Hippophae_rhamnoides_subsp sinensis	ccmFn	248	83	85	TCA (S) => TTA (L)	1
Hippophae_rhamnoides_subsp sinensis	ccmFn	256	86	88	CGG (R) => TGG (W)	1
Hippophae_rhamnoides_subsp sinensis	ccmFn	263	88	90	CCA (P) => CTA (L)	0.83
Hippophae_rhamnoides_subsp sinensis	ccmFn	283	95	97	CTT (L) => TTT (F)	0.83
Hippophae_rhamnoides_subsp sinensis	ccmFn	334	112	114	CAT (H) => TAT (Y)	0.67
Hippophae_rhamnoides_subsp sinensis	ccmFn	356	119	121	TCC (S) => TTC (F)	0.67
Hippophae_rhamnoides_subsp sinensis	ccmFn	365	122	124	TCG (S) => TTG (L)	0.67
Hippophae_rhamnoides_subsp sinensis	ccmFn	478	160	164	CGT (R) => TGT (C)	0.83
Hippophae_rhamnoides_subsp sinensis	ccmFn	559	187	191	CCT (P) => TTT (F)	0.5
Hippophae_rhamnoides_subsp sinensis	ccmFn	560	187	191	CCT (P) => TTT (F)	0.5
Hippophae_rhamnoides_subsp sinensis	ccmFn	706	236	240	CCT (P) => TTT (F)	0.67
Hippophae_rhamnoides_subsp sinensis	ccmFn	707	236	240	CCT (P) => TTT (F)	0.67
Hippophae_rhamnoides_subsp sinensis	ccmFn	716	239	243	TCA (S) => TTA (L)	0.83
Hippophae_rhamnoides_subsp sinensis	ccmFn	754	252	256	CGT (R) => TGT (C)	1
Hippophae_rhamnoides_subsp sinensis	ccmFn	776	259	263	TCA (S) => TTA (L)	1
Hippophae_rhamnoides_subsp sinensis	ccmFn	788	263	267	CCA (P) => CTA (L)	1
Hippophae_rhamnoides_subsp sinensis	ccmFn	803	268	272	TCA (S) => TTA (L)	1
Hippophae_rhamnoides_subsp sinensis	ccmFn	952	318	322	CGC (R) => TGC (C)	1
Hippophae_rhamnoides_subsp sinensis	ccmFn	1261	421	446	CGG (R) => TGG (W)	1
Hippophae_rhamnoides_subsp sinensis	ccmFn	1289	430	455	CCA (P) => CTA (L)	1
Hippophae_rhamnoides_subsp sinensis	ccmFn	1306	436	461	CAT (H) => TAT (Y)	1
Hippophae_rhamnoides_subsp sinensis	ccmFn	1321	441	466	CGG (R) => TGG (W)	1
Hippophae_rhamnoides_subsp sinensis	ccmFn	1339	447	472	CGG (R) => TGG (W)	1
Hippophae_rhamnoides_subsp sinensis	ccmFn	1372	458	483	CGG (R) => TGG (W)	1
Hippophae_rhamnoides_subsp sinensis	ccmFn	1433	478	503	TCG (S) => TTG (L)	1
Hippophae_rhamnoides_subsp sinensis	ccmFn	1453	485	510	CTT (L) => TTT (F)	1
Hippophae_rhamnoides_subsp sinensis	ccmFn	1457	486	511	CCA (P) => CTA (L)	1
Hippophae_rhamnoides_subsp sinensis	ccmFn	1469	490	515	TCA (S) => TTA (L)	1
Hippophae_rhamnoides_subsp sinensis	ccmFn	1504	502	527	CCC (P) => TCC (S)	1
Hippophae_rhamnoides_subsp sinensis	ccmFn	1552	518	543	CGG (R) => TGG (W)	0.67
Hippophae_rhamnoides_subsp sinensis	cob	140	47	48	GCC (A) => GTC (V)	0.92
Hippophae_rhamnoides_subsp sinensis	cob	286	96	97	CTC (L) => TTC (F)	1
Hippophae_rhamnoides_subsp sinensis	cob	298	100	101	CAC (H) => TAC (Y)	1
Hippophae_rhamnoides_subsp sinensis	cob	325	109	110	CAT (H) => TAT (Y)	1
Hippophae_rhamnoides_subsp sinensis	cob	358	120	121	CGG (R) => TGG (W)	1
Hippophae_rhamnoides_subsp sinensis	cob	407	136	137	ACA (T) => ATA (I)	1
Hippophae_rhamnoides_subsp sinensis	cob	568	190	191	CAT (H) => TAT (Y)	0.92
Hippophae_rhamnoides_subsp sinensis	cob	853	285	286	CAT (H) => TAT (Y)	1
Hippophae_rhamnoides_subsp sinensis	cob	908	303	304	CCA (P) => CTA (L)	1
Hippophae_rhamnoides_subsp sinensis	cob	982	328	329	CAC (H) => TAC (Y)	0.85
Hippophae_rhamnoides_subsp sinensis	cob	1084	362	363	CCT (P) => TCT (S)	1
Hippophae_rhamnoides_subsp sinensis	cob	1124	375	376	CCG (P) => CTG (L)	1
Hippophae_rhamnoides_subsp sinensis	cox2	71	24	26	TCT (S) => TTT (F)	1
Hippophae_rhamnoides_subsp sinensis	cox2	161	54	56	TCA (S) => TTA (L)	0.95
Hippophae_rhamnoides_subsp sinensis	cox2	163	55	57	CGG (R) => TGG (W)	1
Hippophae_rhamnoides_subsp sinensis	cox2	253	85	87	CGG (R) => TGG (W)	1
Hippophae_rhamnoides_subsp sinensis	cox2	379	127	129	CGG (R) => TGG (W)	1
Hippophae_rhamnoides_subsp sinensis	cox2	443	148	150	ACG (T) => ATG (M)	1
Hippophae_rhamnoides_subsp sinensis	cox2	476	159	161	TCA (S) => TTA (L)	1
Hippophae_rhamnoides_subsp sinensis	cox2	544	182	184	CCT (P) => TCT (S)	1
Hippophae_rhamnoides_subsp sinensis	cox2	557	186	188	CCT (P) => CTT (L)	1
Hippophae_rhamnoides_subsp sinensis	cox2	581	194	196	TCA (S) => TTA (L)	1
Hippophae_rhamnoides_subsp sinensis	cox2	632	211	213	TCG (S) => TTG (L)	0.84
Hippophae_rhamnoides_subsp sinensis	cox2	698	233	235	ACG (T) => ATG (M)	1
Hippophae_rhamnoides_subsp sinensis	cox2	721	241	243	CCT (P) => TCT (S)	0.79
Hippophae_rhamnoides_subsp sinensis	cox2	742	248	250	CGG (R) => TGG (W)	1
Hippophae_rhamnoides_subsp sinensis	cox3	257	86	87	TCT (S) => TTT (F)	0.67
Hippophae_rhamnoides_subsp sinensis	cox3	263	88	89	CCG (P) => CTG (L)	1
Hippophae_rhamnoides_subsp sinensis	cox3	289	97	98	CTT (L) => TTT (F)	0.92
Hippophae_rhamnoides_subsp sinensis	cox3	304	102	103	CGG (R) => TGG (W)	1
Hippophae_rhamnoides_subsp sinensis	cox3	314	105	106	TCT (S) => TTT (F)	0.92
Hippophae_rhamnoides_subsp sinensis	cox3	388	130	131	CGG (R) => TGG (W)	1
Hippophae_rhamnoides_subsp sinensis	cox3	413	138	139	CCT (P) => CTT (L)	0.83
Hippophae_rhamnoides_subsp sinensis	cox3	512	171	172	TCA (S) => TTA (L)	0.75
Hippophae_rhamnoides_subsp sinensis	cox3	754	252	253	CGG (R) => TGG (W)	0.92
Hippophae_rhamnoides_subsp sinensis	matR	32	11	31	TCC (S) => TTC (F)	0.62
Hippophae_rhamnoides_subsp sinensis	matR	85	29	49	CGC (R) => TGC (C)	0.75
Hippophae_rhamnoides_subsp sinensis	matR	193	65	85	CCA (P) => TCA (S)	0.75
Hippophae_rhamnoides_subsp sinensis	matR	236	79	99	TCC (S) => TTC (F)	0.62
Hippophae_rhamnoides_subsp sinensis	matR	326	109	129	CCA (P) => CTA (L)	1
Hippophae_rhamnoides_subsp sinensis	matR	1064	355	380	CCC (P) => CTC (L)	1
Hippophae_rhamnoides_subsp sinensis	matR	1409	470	496	GCG (A) => GTG (V)	0.62
Hippophae_rhamnoides_subsp sinensis	matR	1679	560	586	TCC (S) => TTC (F)	1
Hippophae_rhamnoides_subsp sinensis	matR	1700	567	593	CCT (P) => CTT (L)	1
Hippophae_rhamnoides_subsp sinensis	matR	1720	574	600	CGC (R) => TGC (C)	1
Hippophae_rhamnoides_subsp sinensis	matR	1756	586	612	CAC (H) => TAC (Y)	1
Hippophae_rhamnoides_subsp sinensis	matR	1826	609	635	CCA (P) => CTA (L)	0.88
Hippophae_rhamnoides_subsp sinensis	matR	1844	615	641	TCA (S) => TTA (L)	0.88
Hippophae_rhamnoides_subsp sinensis	mttB	31	11	156	CAT (H) => TAT (Y)	0.88
Hippophae_rhamnoides_subsp sinensis	mttB	56	19	164	TCG (S) => TTG (L)	0.88
Hippophae_rhamnoides_subsp sinensis	mttB	64	22	167	CCA (P) => TCA (S)	1
Hippophae_rhamnoides_subsp sinensis	mttB	100	34	179	CGT (R) => TGT (C)	0.88
Hippophae_rhamnoides_subsp sinensis	mttB	107	36	181	CCA (P) => CTA (L)	0.62
Hippophae_rhamnoides_subsp sinensis	mttB	169	57	202	CCG (P) => TCG (S)	1
Hippophae_rhamnoides_subsp sinensis	mttB	242	81	226	TCG (S) => TTG (L)	0.5
Hippophae_rhamnoides_subsp sinensis	mttB	272	91	236	TCG (S) => TTG (L)	0.75
Hippophae_rhamnoides_subsp sinensis	nad1	2	1	4	ACG (T) => ATG (M)	0.8
Hippophae_rhamnoides_subsp sinensis	nad1	215	72	75	TCC (S) => TTC (F)	0.9
Hippophae_rhamnoides_subsp sinensis	nad1	308	103	106	TCG (S) => TTG (L)	1
Hippophae_rhamnoides_subsp sinensis	nad1	436	146	149	CCT (P) => TCT (S)	0.9
Hippophae_rhamnoides_subsp sinensis	nad1	490	164	167	CCC (P) => TCC (S)	1
Hippophae_rhamnoides_subsp sinensis	nad1	493	165	168	CGT (R) => TGT (C)	1
Hippophae_rhamnoides_subsp sinensis	nad1	500	167	170	TCG (S) => TTG (L)	0.7
Hippophae_rhamnoides_subsp sinensis	nad1	536	179	182	TCC (S) => TTC (F)	1
Hippophae_rhamnoides_subsp sinensis	nad1	580	194	197	CGT (R) => TGT (C)	1
Hippophae_rhamnoides_subsp sinensis	nad1	635	212	215	TCA (S) => TTA (L)	1
Hippophae_rhamnoides_subsp sinensis	nad1	725	242	245	CCA (P) => CTA (L)	1
Hippophae_rhamnoides_subsp sinensis	nad1	734	245	248	TCG (S) => TTG (L)	0.9
Hippophae_rhamnoides_subsp sinensis	nad1	743	248	251	CCA (P) => CTA (L)	1
Hippophae_rhamnoides_subsp sinensis	nad1	755	252	255	CCG (P) => CTG (L)	1
Hippophae_rhamnoides_subsp sinensis	nad1	898	300	303	CGG (R) => TGG (W)	1
Hippophae_rhamnoides_subsp sinensis	nad1	928	310	313	CGG (R) => TGG (W)	1
Hippophae_rhamnoides_subsp sinensis	nad1	937	313	316	CCC (P) => TCC (S)	0.6
Hippophae_rhamnoides_subsp sinensis	nad1	953	318	321	TCA (S) => TTA (L)	1
Hippophae_rhamnoides_subsp sinensis	nad2	26	9	10	TCC (S) => TTC (F)	0.89
Hippophae_rhamnoides_subsp sinensis	nad2	214	72	73	CGG (R) => TGG (W)	0.67
Hippophae_rhamnoides_subsp sinensis	nad2	262	88	89	CTT (L) => TTT (F)	0.56
Hippophae_rhamnoides_subsp sinensis	nad2	308	103	104	TCT (S) => TTT (F)	0.67
Hippophae_rhamnoides_subsp sinensis	nad2	341	114	115	TCC (S) => TTC (F)	0.67
Hippophae_rhamnoides_subsp sinensis	nad2	356	119	120	CCA (P) => CTA (L)	1
Hippophae_rhamnoides_subsp sinensis	nad2	361	121	122	CCT (P) => TCT (S)	1
Hippophae_rhamnoides_subsp sinensis	nad2	367	123	124	CGC (R) => TGC (C)	1
Hippophae_rhamnoides_subsp sinensis	nad2	394	132	133	CAT (H) => TAT (Y)	1
Hippophae_rhamnoides_subsp sinensis	nad2	401	134	135	TCA (S) => TTA (L)	1
Hippophae_rhamnoides_subsp sinensis	nad2	428	143	144	CCT (P) => CTT (L)	1
Hippophae_rhamnoides_subsp sinensis	nad2	497	166	167	TCG (S) => TTG (L)	1
Hippophae_rhamnoides_subsp sinensis	nad2	523	175	176	CCC (P) => TCC (S)	1
Hippophae_rhamnoides_subsp sinensis	nad2	662	221	225	TCT (S) => TTT (F)	1
Hippophae_rhamnoides_subsp sinensis	nad2	788	263	267	TCT (S) => TTT (F)	0.67
Hippophae_rhamnoides_subsp sinensis	nad2	800	267	271	TCA (S) => TTA (L)	1
Hippophae_rhamnoides_subsp sinensis	nad2	809	270	274	TCT (S) => TTT (F)	1
Hippophae_rhamnoides_subsp sinensis	nad2	920	307	311	CCT (P) => CTT (L)	1
Hippophae_rhamnoides_subsp sinensis	nad2	928	310	314	CAT (H) => TAT (Y)	1
Hippophae_rhamnoides_subsp sinensis	nad2	958	320	324	CGT (R) => TGT (C)	0.78
Hippophae_rhamnoides_subsp sinensis	nad2	962	321	325	ACT (T) => ATT (I)	1
Hippophae_rhamnoides_subsp sinensis	nad2	1058	353	357	TCA (S) => TTA (L)	1
Hippophae_rhamnoides_subsp sinensis	nad2	1127	376	380	TCG (S) => TTG (L)	1
Hippophae_rhamnoides_subsp sinensis	nad2	1247	416	420	CCA (P) => CTA (L)	0.67
Hippophae_rhamnoides_subsp sinensis	nad2	1276	426	430	CGT (R) => TGT (C)	1
Hippophae_rhamnoides_subsp sinensis	nad2	1298	433	437	GCG (A) => GTG (V)	1
Hippophae_rhamnoides_subsp sinensis	nad2	1403	468	472	TCC (S) => TTC (F)	1
Hippophae_rhamnoides_subsp sinensis	nad2	1409	470	474	CCA (P) => CTA (L)	1
Hippophae_rhamnoides_subsp sinensis	nad3	5	2	2	TCA (S) => TTA (L)	0.79
Hippophae_rhamnoides_subsp sinensis	nad3	44	15	15	CCG (P) => CTG (L)	1
Hippophae_rhamnoides_subsp sinensis	nad3	62	21	21	CCA (P) => CTA (L)	0.95
Hippophae_rhamnoides_subsp sinensis	nad3	80	27	27	CCA (P) => CTA (L)	1
Hippophae_rhamnoides_subsp sinensis	nad3	208	70	71	CTT (L) => TTT (F)	0.95
Hippophae_rhamnoides_subsp sinensis	nad3	215	72	73	CCG (P) => CTG (L)	1
Hippophae_rhamnoides_subsp sinensis	nad3	230	77	78	TCC (S) => TTC (F)	0.86
Hippophae_rhamnoides_subsp sinensis	nad3	247	83	84	CCT (P) => TCT (S)	1
Hippophae_rhamnoides_subsp sinensis	nad3	266	89	90	CCG (P) => CTG (L)	1
Hippophae_rhamnoides_subsp sinensis	nad3	317	106	107	TCT (S) => TTT (F)	0.95
Hippophae_rhamnoides_subsp sinensis	nad3	344	115	116	TCG (S) => TTG (L)	1
Hippophae_rhamnoides_subsp sinensis	nad3	349	117	118	CGG (R) => TGG (W)	1
Hippophae_rhamnoides_subsp sinensis	nad4	577	193	193	CTT (L) => TTT (F)	0.67
Hippophae_rhamnoides_subsp sinensis	nad4	1405	469	469	CGG (R) => TGG (W)	1
Hippophae_rhamnoides_subsp sinensis	nad4	1417	473	473	CAC (H) => TAC (Y)	1
Hippophae_rhamnoides_subsp sinensis	nad4	1433	478	478	CCG (P) => CTG (L)	1
Hippophae_rhamnoides_subsp sinensis	nad4	1438	480	480	CGC (R) => TGC (C)	1
Hippophae_rhamnoides_subsp sinensis	nad4L	11	4	14	TCT (S) => TTT (F)	1
Hippophae_rhamnoides_subsp sinensis	nad4L	25	9	19	CGG (R) => TGG (W)	1
Hippophae_rhamnoides_subsp sinensis	nad4L	56	19	29	CCT (P) => CTT (L)	1
Hippophae_rhamnoides_subsp sinensis	nad4L	65	22	32	TCA (S) => TTA (L)	1
Hippophae_rhamnoides_subsp sinensis	nad4L	70	24	34	CCA (P) => TCA (S)	1
Hippophae_rhamnoides_subsp sinensis	nad4L	80	27	37	TCA (S) => TTA (L)	1
Hippophae_rhamnoides_subsp sinensis	nad4L	101	34	44	TCG (S) => TTG (L)	0.88
Hippophae_rhamnoides_subsp sinensis	nad4L	128	43	53	TCG (S) => TTG (L)	1
Hippophae_rhamnoides_subsp sinensis	nad4L	149	50	60	TCA (S) => TTA (L)	0.75
Hippophae_rhamnoides_subsp sinensis	nad4L	158	53	63	TCA (S) => TTA (L)	0.88
Hippophae_rhamnoides_subsp sinensis	nad4L	167	56	66	CCA (P) => CTA (L)	0.88
Hippophae_rhamnoides_subsp sinensis	nad4L	251	84	94	TCT (S) => TTT (F)	0.88
Hippophae_rhamnoides_subsp sinensis	nad5	155	52	52	CCG (P) => CTG (L)	1
Hippophae_rhamnoides_subsp sinensis	nad5	242	81	81	CCG (P) => CTG (L)	1
Hippophae_rhamnoides_subsp sinensis	nad5	272	91	91	TCC (S) => TTC (F)	0.7
Hippophae_rhamnoides_subsp sinensis	nad5	374	125	125	CCA (P) => CTA (L)	0.9
Hippophae_rhamnoides_subsp sinensis	nad5	398	133	133	TCT (S) => TTT (F)	0.9
Hippophae_rhamnoides_subsp sinensis	nad5	494	165	165	ACA (T) => ATA (I)	1
Hippophae_rhamnoides_subsp sinensis	nad5	539	180	180	CCT (P) => CTT (L)	1
Hippophae_rhamnoides_subsp sinensis	nad5	548	183	183	TCG (S) => TTG (L)	0.4
Hippophae_rhamnoides_subsp sinensis	nad5	553	185	185	CGT (R) => TGT (C)	1
Hippophae_rhamnoides_subsp sinensis	nad5	598	200	200	CGT (R) => TGT (C)	1
Hippophae_rhamnoides_subsp sinensis	nad5	629	210	214	TCT (S) => TTT (F)	0.9
Hippophae_rhamnoides_subsp sinensis	nad5	713	238	242	TCG (S) => TTG (L)	1
Hippophae_rhamnoides_subsp sinensis	nad5	725	242	246	TCA (S) => TTA (L)	1
Hippophae_rhamnoides_subsp sinensis	nad5	764	255	259	TCG (S) => TTG (L)	1
Hippophae_rhamnoides_subsp sinensis	nad5	835	279	283	CCA (P) => TCA (S)	0.9
Hippophae_rhamnoides_subsp sinensis	nad5	863	288	292	TCT (S) => TTT (F)	0.8
Hippophae_rhamnoides_subsp sinensis	nad5	875	292	296	ACG (T) => ATG (M)	1
Hippophae_rhamnoides_subsp sinensis	nad5	1310	437	441	TCA (S) => TTA (L)	1
Hippophae_rhamnoides_subsp sinensis	nad5	1400	467	471	TCA (S) => TTA (L)	1
Hippophae_rhamnoides_subsp sinensis	nad5	1490	497	501	CCC (P) => CTC (L)	0.8
Hippophae_rhamnoides_subsp sinensis	nad5	1550	517	521	ACC (T) => ATC (I)	0.9
Hippophae_rhamnoides_subsp sinensis	nad5	1568	523	527	CCG (P) => CTG (L)	0.9
Hippophae_rhamnoides_subsp sinensis	nad5	1580	527	531	TCA (S) => TTA (L)	0.8
Hippophae_rhamnoides_subsp sinensis	nad5	1589	530	534	TCT (S) => TTT (F)	0.9
Hippophae_rhamnoides_subsp sinensis	nad5	1610	537	541	CCC (P) => CTC (L)	0.7
Hippophae_rhamnoides_subsp sinensis	nad5	1895	632	636	TCA (S) => TTA (L)	1
Hippophae_rhamnoides_subsp sinensis	nad5	1916	639	643	TCT (S) => TTT (F)	0.7
Hippophae_rhamnoides_subsp sinensis	nad5	1918	640	644	CGT (R) => TGT (C)	0.7
Hippophae_rhamnoides_subsp sinensis	nad5	1958	653	657	TCG (S) => TTG (L)	0.9
Hippophae_rhamnoides_subsp sinensis	nad6	7	3	5	CTT (L) => TTT (F)	1
Hippophae_rhamnoides_subsp sinensis	nad6	26	9	11	CCT (P) => CTT (L)	0.4
Hippophae_rhamnoides_subsp sinensis	nad6	53	18	20	GCA (A) => GTA (V)	0.7
Hippophae_rhamnoides_subsp sinensis	nad6	88	30	32	CCC (P) => TTC (F)	0.7
Hippophae_rhamnoides_subsp sinensis	nad6	89	30	32	CCC (P) => TTC (F)	0.7
Hippophae_rhamnoides_subsp sinensis	nad6	103	35	37	CGC (R) => TGC (C)	1
Hippophae_rhamnoides_subsp sinensis	nad6	161	54	56	CCA (P) => CTA (L)	1
Hippophae_rhamnoides_subsp sinensis	nad6	169	57	59	CAT (H) => TAT (Y)	1
Hippophae_rhamnoides_subsp sinensis	nad6	191	64	66	TCA (S) => TTA (L)	1
Hippophae_rhamnoides_subsp sinensis	nad6	446	149	151	TCC (S) => TTC (F)	1
Hippophae_rhamnoides_subsp sinensis	nad6	463	155	157	CCG (P) => TCG (S)	0.8
Hippophae_rhamnoides_subsp sinensis	nad7	38	13	13	TCG (S) => TTG (L)	0.75
Hippophae_rhamnoides_subsp sinensis	nad7	44	15	15	TCC (S) => TTC (F)	1
Hippophae_rhamnoides_subsp sinensis	nad7	77	26	26	TCA (S) => TTA (L)	1
Hippophae_rhamnoides_subsp sinensis	nad7	137	46	46	TCA (S) => TTA (L)	1
Hippophae_rhamnoides_subsp sinensis	nad7	224	75	75	ACG (T) => ATG (M)	1
Hippophae_rhamnoides_subsp sinensis	nad7	244	82	82	CAT (H) => TAT (Y)	1
Hippophae_rhamnoides_subsp sinensis	nad7	251	84	84	TCA (S) => TTA (L)	1
Hippophae_rhamnoides_subsp sinensis	nad7	316	106	106	CGT (R) => TGT (C)	1
Hippophae_rhamnoides_subsp sinensis	nad7	335	112	112	TCA (S) => TTA (L)	0.88
Hippophae_rhamnoides_subsp sinensis	nad7	344	115	115	TCA (S) => TTA (L)	1
Hippophae_rhamnoides_subsp sinensis	nad7	383	128	128	TCA (S) => TTA (L)	1
Hippophae_rhamnoides_subsp sinensis	nad7	533	178	178	TCC (S) => TTC (F)	1
Hippophae_rhamnoides_subsp sinensis	nad7	578	193	193	TCA (S) => TTA (L)	0.88
Hippophae_rhamnoides_subsp sinensis	nad7	679	227	227	CCA (P) => TCA (S)	0.88
Hippophae_rhamnoides_subsp sinensis	nad7	698	233	233	TCG (S) => TTG (L)	1
Hippophae_rhamnoides_subsp sinensis	nad7	724	242	242	CAT (H) => TAT (Y)	1
Hippophae_rhamnoides_subsp sinensis	nad7	739	247	247	CCT (P) => TTT (F)	1
Hippophae_rhamnoides_subsp sinensis	nad7	740	247	247	CCT (P) => TTT (F)	1
Hippophae_rhamnoides_subsp sinensis	nad7	769	257	257	CGC (R) => TGC (C)	1
Hippophae_rhamnoides_subsp sinensis	nad7	926	309	310	TCA (S) => TTA (L)	0.88
Hippophae_rhamnoides_subsp sinensis	nad7	1057	353	354	CGT (R) => TGT (C)	1
Hippophae_rhamnoides_subsp sinensis	nad7	1088	363	364	TCA (S) => TTA (L)	1
Hippophae_rhamnoides_subsp sinensis	nad7	1103	368	369	TCT (S) => TTT (F)	1
Hippophae_rhamnoides_subsp sinensis	nad7	1124	375	376	CCA (P) => CTA (L)	1
Hippophae_rhamnoides_subsp sinensis	nad7	1166	389	390	TCT (S) => TTT (F)	1
Hippophae_rhamnoides_subsp sinensis	nad9	92	31	31	TCT (S) => TTT (F)	0.75
Hippophae_rhamnoides_subsp sinensis	nad9	113	38	38	CCA (P) => CTA (L)	0.92
Hippophae_rhamnoides_subsp sinensis	nad9	167	56	56	TCG (S) => TTG (L)	0.92
Hippophae_rhamnoides_subsp sinensis	nad9	298	100	100	CCG (P) => TCG (S)	0.83
Hippophae_rhamnoides_subsp sinensis	nad9	328	110	110	CGG (R) => TGG (W)	1
Hippophae_rhamnoides_subsp sinensis	nad9	368	123	123	TCC (S) => TTC (F)	1
Hippophae_rhamnoides_subsp sinensis	nad9	398	133	133	TCA (S) => TTA (L)	1
Hippophae_rhamnoides_subsp sinensis	nad9	439	147	147	CTT (L) => TTT (F)	1
Hippophae_rhamnoides_subsp sinensis	rpl10	101	34	34	TCG (S) => TTG (L)	0.83
Hippophae_rhamnoides_subsp sinensis	rpl10	134	45	45	CCA (P) => CTA (L)	0.83
Hippophae_rhamnoides_subsp sinensis	rpl10	155	52	52	CCA (P) => CTA (L)	0.83
Hippophae_rhamnoides_subsp sinensis	rpl10	314	105	105	TCA (S) => TTA (L)	0.83
Hippophae_rhamnoides_subsp sinensis	rpl16	37	13	27	CAG (Q) => TAG (X)	1
Hippophae_rhamnoides_subsp sinensis	rpl16	185	62	76	ACT (T) => ATT (I)	1
Hippophae_rhamnoides_subsp sinensis	rpl16	304	102	122	CTC (L) => TTC (F)	0.89
Hippophae_rhamnoides_subsp sinensis	rpl16	407	136	156	CCA (P) => CTA (L)	1
Hippophae_rhamnoides_subsp sinensis	rpl16	473	158	178	CCA (P) => CTA (L)	1
Hippophae_rhamnoides_subsp sinensis	rpl16	479	160	180	TCG (S) => TTG (L)	0.75
Hippophae_rhamnoides_subsp sinensis	rpl2	215	72	72	CCA (P) => CTA (L)	0.75
Hippophae_rhamnoides_subsp sinensis	rpl2	494	165	167	GCG (A) => GTG (V)	0.67
Hippophae_rhamnoides_subsp sinensis	rpl2	616	206	208	CTC (L) => TTC (F)	1
Hippophae_rhamnoides_subsp sinensis	rpl5	35	12	17	TCA (S) => TTA (L)	0.78
Hippophae_rhamnoides_subsp sinensis	rpl5	47	16	21	CCG (P) => CTG (L)	1
Hippophae_rhamnoides_subsp sinensis	rpl5	64	22	27	CAC (H) => TAC (Y)	1
Hippophae_rhamnoides_subsp sinensis	rpl5	92	31	36	TCG (S) => TTG (L)	1
Hippophae_rhamnoides_subsp sinensis	rpl5	167	56	63	CCT (P) => CTT (L)	0.44
Hippophae_rhamnoides_subsp sinensis	rpl5	317	106	121	TCG (S) => TTG (L)	0.89
Hippophae_rhamnoides_subsp sinensis	rpl5	329	110	125	TCG (S) => TTG (L)	0.44
Hippophae_rhamnoides_subsp sinensis	rpl5	512	171	188	CCA (P) => CTA (L)	0.89
Hippophae_rhamnoides_subsp sinensis	rpl5	515	172	189	CCG (P) => CTG (L)	1
Hippophae_rhamnoides_subsp sinensis	rps12	71	24	24	TCG (S) => TTG (L)	0.94
Hippophae_rhamnoides_subsp sinensis	rps12	100	34	34	CGC (R) => TGC (C)	1
Hippophae_rhamnoides_subsp sinensis	rps12	104	35	35	CCG (P) => CTG (L)	1
Hippophae_rhamnoides_subsp sinensis	rps12	146	49	49	CCA (P) => CTA (L)	1
Hippophae_rhamnoides_subsp sinensis	rps12	196	66	66	CAC (H) => TAC (Y)	0.94
Hippophae_rhamnoides_subsp sinensis	rps12	284	95	95	TCC (S) => TTC (F)	0.76
Hippophae_rhamnoides_subsp sinensis	rps19	137	46	67	TCC (S) => TTC (F)	0.33
Hippophae_rhamnoides_subsp sinensis	rps19	163	55	76	CCT (P) => TTT (F)	1
Hippophae_rhamnoides_subsp sinensis	rps19	164	55	76	CCT (P) => TTT (F)	1
Hippophae_rhamnoides_subsp sinensis	rps1	125	42	59	CCT (P) => CTT (L)	0.67
Hippophae_rhamnoides_subsp sinensis	rps1	476	159	178	TCA (S) => TTA (L)	0.67
Hippophae_rhamnoides_subsp sinensis	rps1	596	199	225	ACA (T) => ATA (I)	0.67
Hippophae_rhamnoides_subsp sinensis	rps1	607	203	229	CAA (Q) => TAA (X)	1
Hippophae_rhamnoides_subsp sinensis	rps3	64	22	22	CGG (R) => TGG (W)	1
Hippophae_rhamnoides_subsp sinensis	rps3	92	31	31	TCA (S) => TTA (L)	0.71
Hippophae_rhamnoides_subsp sinensis	rps3	512	171	176	TCA (S) => TTA (L)	0.71
Hippophae_rhamnoides_subsp sinensis	rps3	713	238	252	TCG (S) => TTG (L)	0.86
Hippophae_rhamnoides_subsp sinensis	rps3	1031	344	365	CCG (P) => CTG (L)	0.86
Hippophae_rhamnoides_subsp sinensis	rps3	1346	449	481	CCG (P) => CTG (L)	1
Hippophae_rhamnoides_subsp sinensis	rps3	1484	495	527	TCA (S) => TTA (L)	1
Hippophae_rhamnoides_subsp sinensis	rps3	1537	513	546	CGT (R) => TGT (C)	1
Hippophae_rhamnoides_subsp sinensis	rps3	1570	524	557	CCT (P) => TCT (S)	0.57
Hippophae_rhamnoides_subsp sinensis	rps3	1601	534	567	TCA (S) => TTA (L)	0.86
Hippophae_rhamnoides_subsp sinensis	rps3	1654	552	585	CCC (P) => TCC (S)	1
Hippophae_rhamnoides_subsp sinensis	rps4	38	13	26	TCA (S) => TTA (L)	0.5
Hippophae_rhamnoides_subsp sinensis	rps4	49	17	30	CGG (R) => TGG (W)	1
Hippophae_rhamnoides_subsp sinensis	rps4	133	45	59	CCG (P) => TCG (S)	0.67
Hippophae_rhamnoides_subsp sinensis	rps4	164	55	69	TCA (S) => TTA (L)	1
Hippophae_rhamnoides_subsp sinensis	rps4	184	62	76	CCC (P) => TCC (S)	0.83
Hippophae_rhamnoides_subsp sinensis	rps4	193	65	79	CAT (H) => TAT (Y)	1
Hippophae_rhamnoides_subsp sinensis	rps4	257	86	100	CCA (P) => CTA (L)	1
Hippophae_rhamnoides_subsp sinensis	rps4	266	89	103	CCA (P) => CTA (L)	0.83
Hippophae_rhamnoides_subsp sinensis	rps4	278	93	107	TCG (S) => TTG (L)	0.67
Hippophae_rhamnoides_subsp sinensis	rps4	335	112	126	CCG (P) => CTG (L)	1
Hippophae_rhamnoides_subsp sinensis	rps4	482	161	175	TCA (S) => TTA (L)	1
Hippophae_rhamnoides_subsp sinensis	rps4	914	305	349	TCG (S) => TTG (L)	0.83
Hippophae_rhamnoides_subsp sinensis	rps4	925	309	353	CAT (H) => TAT (Y)	0.83
Hippophae_rhamnoides_subsp sinensis	rps4	1015	339	383	CGG (R) => TGG (W)	1
Hippophae_rhamnoides_subsp sinensis	rps7	116	39	39	CCA (P) => CTA (L)	0.75
Hippophae_rhamnoides_subsp sinensis	rps7	332	111	134	TCA (S) => TTA (L)	0.88
Hippophae_rhamnoides_subsp sinensis	sdh4	155	52	52	CCA (P) => CTA (L)	0.88
Hippophae_rhamnoides_subsp sinensis	sdh4	203	68	68	CCC (P) => CTC (L)	0.75
Hippophae_rhamnoides_subsp sinensis	sdh4	259	87	87	CAT (H) => TAT (Y)	0.88
Hippophae_rhamnoides_subsp sinensis	sdh4	353	118	118	TCT (S) => TTT (F)	0.5
