# Supplementary material for: Assembly and Analysis of the Mitochondrial Genome of Hippophae rhamnoides subsp. sinensis, an Important Ecological and Economic Forest Tree Species in China
Source: Plants (Basel). 2025 Jul 14;14(14):2170. doi: 10.3390/plants14142170 (PMC12299680; doi:10.3390/plants14142170)
Supplement: Supplementary file 1 [file plants-14-02170-s001.zip › Supplementary Table 5 SSRs .xlsx]

## Sheet: Sheet1
SSR nr.	SSR type	SSR	size	start	end	location
1	p4	(TTAT)3	12	1982	1993	IGS(atp6,trnW-CCA)
2	p4	(TTTC)3	12	3270	3281	IGS(atp6,trnW-CCA)
3	p1	(T)10	10	4315	4324	IGS(atp6,trnW-CCA)
4	p1	(A)11	11	6445	6455	IGS(nad9,trnT-TGT)
5	p1	(A)10	10	8612	8621	IGS(nad9,trnT-TGT)
6	p1	(A)10	10	8623	8632	IGS(nad9,trnT-TGT)
7	p1	(T)10	10	10753	10762	IGS(trnS-GGA,nad6)
8	p1	(A)10	10	10809	10818	IGS(trnS-GGA,nad6)
9	p1	(A)11	11	16271	16281	IGS(nad6,rps19)
10	p2	(GA)5	10	21817	21826	IGS(nad6,rps19)
11	p1	(A)12	12	26395	26406	IGS(rps19,rps10)
12	p1	(T)10	10	34123	34132	IGS(cox1,nad1)
13	p2	(GA)5	10	38626	38635	IGS(cox1,nad1)
14	p1	(A)10	10	39261	39270	IGS(cox1,nad1)
15	p1	(T)10	10	41049	41058	nad1-exon4
16	p1	(A)10	10	41678	41687	IGS(nad1,atp1)
17	p2	(AT)5	10	42276	42285	IGS(nad1,atp1)
18	p4	(GCCG)3	12	47065	47076	IGS(nad5,trnP-TGG-2)
19	p2	(AG)5	10	47478	47487	IGS(nad5,trnP-TGG-2)
20	p4	(GATA)3	12	55530	55541	IGS(rpl10,mttB)
21	p1	(T)10	10	62957	62966	IGS(rpl10,mttB)
22	p2	(AG)5	10	64523	64532	IGS(rpl10,mttB)
23	p4	(AAAG)3	12	71301	71312	IGS(ccmFN,cob)
24	p2	(GA)5	10	74962	74971	IGS(ccmFN,cob)
25	p2	(TC)5	10	76180	76189	IGS(ccmFN,cob)
26	p4	(CTGC)3	12	76853	76864	IGS(ccmFN,cob)
27	p1	(A)10	10	77240	77249	IGS(ccmFN,cob)
28	p2	(AG)7	14	79540	79553	IGS(cob,rpl5)
29	p1	(G)10	10	80019	80028	IGS(cob,rpl5)
30	p1	(T)10	10	83139	83148	IGS(nad5,trnC-GCA)
31	p4	(CTAT)3	12	86134	86145	IGS(nad5,trnC-GCA)
32	p4	(AATA)3	12	88723	88734	IGS(nad5,trnC-GCA)
33	p3	(AGT)4	12	93412	93423	IGS(nad5,trnC-GCA)
34	p3	(GCT)4	12	96835	96846	IGS(trnC-GCA,trnR-ACG)
35	p2	(TC)5	10	97423	97432	IGS(trnC-GCA,trnR-ACG)
36	p3	(AGG)4	12	98448	98459	IGS(trnC-GCA,trnR-ACG)
37	p1	(A)10	10	105390	105399	IGS(trnC-GCA,trnR-ACG)
38	p4	(AAAG)3	12	107862	107873	IGS(trnN-GTT,ccmB)
39	p4	(TCGC)3	12	109310	109321	IGS(trnN-GTT,ccmB)
40	p4	(TTCT)3	12	112001	112012	IGS(ccmB,sdh4)
41	p2	(AT)5	10	117521	117530	IGS(cox3,nad2)
42	p1	(T)10	10	125793	125802	nad2-intron3
43	p1	(A)13	13	128170	128182	nad2-intron2
44	p4	(TGAA)3	12	130653	130664	IGS(trnY-GTA,trnN-GTT-2)
45	p4	(GTCA)3	12	132658	132669	IGS(trnN-GTT-2,trnC-GCA-2)
46	p1	(A)12	12	138298	138309	IGS(trnC-GCA-2,trnS-TGA)
47	p4	(CAAA)3	12	138708	138719	IGS(trnC-GCA-2,trnS-TGA)
48	p2	(GA)5	10	139885	139894	IGS(trnC-GCA-2,trnS-TGA)
49	p2	(AG)5	10	142297	142306	IGS(trnS-TGA,cp-rpl16)
50	p3	(TGA)4	12	143614	143625	IGS(trnS-TGA,cp-rpl16)
51	p1	(T)10	10	148227	148236	IGS(cp-rpl16,trnK-TTT)
52	p1	(A)12	12	153872	153883	IGS(cp-rpl16,trnK-TTT)
53	p3	(TTA)4	12	153913	153924	IGS(cp-rpl16,trnK-TTT)
54	p4	(AGCG)3	12	159708	159719	IGS(cp-rpl16,trnK-TTT)
55	p4	(GTGA)3	12	160764	160775	IGS(cp-rpl16,trnK-TTT)
56	p1	(A)10	10	161379	161388	IGS(cp-rpl16,trnK-TTT)
57	p2	(TA)5	10	165913	165922	IGS(atp8,ccmFC)
58	p1	(A)10	10	166392	166401	IGS(atp8,ccmFC)
59	p2	(GA)5	10	166772	166781	IGS(atp8,ccmFC)
60	p2	(CT)5	10	168682	168691	IGS(atp8,ccmFC)
61	p2	(GA)6	12	168844	168855	IGS(atp8,ccmFC)
62	p4	(AAAG)3	12	181734	181745	IGS(nad1,nad1-2)
63	p2	(TA)5	10	185565	185574	IGS(nad1,nad1-2)
64	p4	(TTAT)3	12	185598	185609	IGS(nad1,nad1-2)
65	p4	(GCTA)3	12	188392	188403	IGS(nad1,nad1-2)
66	p3	(TAA)4	12	193608	193619	IGS(trnE-TTC,rrn5)
67	p1	(T)11	11	194442	194452	IGS(trnE-TTC,rrn5)
68	p4	(TAGA)3	12	195175	195186	IGS(trnE-TTC,rrn5)
69	p1	(A)11	11	202838	202848	IGS(trnE-TTC,rrn5)
70	p1	(T)12	12	203063	203074	IGS(trnE-TTC,rrn5)
71	p1	(A)12	12	204701	204712	IGS(trnE-TTC,rrn5)
72	p3	(AGA)4	12	204828	204839	IGS(trnE-TTC,rrn5)
73	p1	(A)10	10	205322	205331	IGS(trnE-TTC,rrn5)
74	p1	(T)11	11	205441	205451	IGS(trnE-TTC,rrn5)
75	p1	(A)10	10	206594	206603	IGS(trnE-TTC,rrn5)
76	p3	(GCT)4	12	214650	214661	IGS(rrn18,rps1)
77	p3	(TTG)4	12	216386	216397	IGS(rrn18,rps1)
78	p4	(CAAG)3	12	217100	217111	IGS(rrn18,rps1)
79	p3	(ATC)4	12	218584	218595	IGS(rrn18,rps1)
80	p1	(A)11	11	220155	220165	IGS(rrn18,rps1)
81	p3	(CTT)4	12	221228	221239	rps1
82	p1	(A)10	10	221496	221505	IGS(rps1,trnQ-TTG)
83	p4	(AAAG)3	12	222948	222959	IGS(rps1,trnQ-TTG)
84	p4	(AAAG)3	12	224733	224744	IGS(rps1,trnQ-TTG)
85	p4	(ATGA)3	12	226209	226220	IGS(trnQ-TTG,trnG-GCC)
86	p3	(TAA)4	12	226937	226948	IGS(trnQ-TTG,trnG-GCC)
87	p1	(T)10	10	227112	227121	IGS(trnQ-TTG,trnG-GCC)
88	p4	(TCGG)3	12	227220	227231	IGS(trnQ-TTG,trnG-GCC)
89	p4	(GCTA)3	12	229563	229574	IGS(trnQ-TTG,trnG-GCC)
90	p1	(T)14	14	230559	230572	IGS(trnG-GCC,trnM-CAT)
91	p1	(A)10	10	232102	232111	IGS(trnG-GCC,trnM-CAT)
92	p1	(A)12	12	233241	233252	IGS(trnG-GCC,trnM-CAT)
93	p4	(GAAA)3	12	233445	233456	IGS(trnG-GCC,trnM-CAT)
94	p1	(A)11	11	234347	234357	IGS(trnG-GCC,trnM-CAT)
95	p4	(GAAT)3	12	235539	235550	IGS(trnM-CAT,rps4)
96	p1	(A)14	14	236515	236528	IGS(trnM-CAT,rps4)
97	p1	(T)10	10	238193	238202	IGS(rps4,cox2)
98	p1	(T)10	10	238204	238213	IGS(rps4,cox2)
99	p3	(CTT)5	15	241264	241278	cox2-intron1
100	p2	(TA)5	10	241278	241287	cox2-intron1
101	p3	(AAG)4	12	241287	241298	cox2-intron1
102	p4	(TCGC)3	12	241873	241884	IGS(cox2,matR)
103	p4	(GATT)3	12	244473	244484	IGS(cox2,matR)
104	p3	(TTA)4	12	246345	246356	IGS(cox2,matR)
105	p3	(ACC)4	12	246588	246599	IGS(cox2,matR)
106	p4	(CCCT)3	12	247991	248002	IGS(cox2,matR)
107	p5	(CTAGT)3	15	252949	252963	matR(partical:93.33%)
108	p4	(AATC)3	12	253562	253573	IGS(matR,rps7)
109	p4	(AATG)3	12	253574	253585	IGS(matR,rps7)
110	p2	(AG)5	10	254733	254742	IGS(rps7,atp4)
111	p2	(TA)5	10	261517	261526	IGS(rps7,atp4)
112	p3	(TGC)4	12	262980	262991	IGS(rps7,atp4)
113	p5	(CTTCT)3	15	269096	269110	IGS(rps7,atp4)
114	p1	(A)10	10	269374	269383	IGS(rps7,atp4)
115	p1	(T)10	10	269883	269892	IGS(rps7,atp4)
116	p4	(TTCT)3	12	273752	273763	IGS(nad4L,trnT-GGT)
117	p4	(CTTG)3	12	274202	274213	IGS(nad4L,trnT-GGT)
118	p4	(TGCC)3	12	275508	275519	IGS(nad4L,trnT-GGT)
119	p4	(ATAC)3	12	283293	283304	IGS(trnT-GGT,rpl16)
120	p1	(T)12	12	284021	284032	rpl16,rps3-exon2
121	p4	(AATG)3	12	285445	285456	rps3-exon2
122	p1	(A)10	10	286351	286360	rps3-intron1
123	p1	(A)10	10	286755	286764	rps3-intron1
124	p1	(A)10	10	288527	288536	rpl2-intron1
125	p3	(TTA)4	12	293859	293870	IGS(trnF-GAA-2,trnV-GAC)
126	p3	(AAG)4	12	299272	299283	IGS(trnF-GAA-2,trnV-GAC)
127	p5	(ATTGA)3	15	299900	299914	IGS(trnF-GAA-2,trnV-GAC)
128	p2	(AT)5	10	305550	305559	IGS(trnV-GAC,nad1-2)
129	p2	(AT)5	10	309451	309460	IGS(trnV-GAC,nad1-2)
130	p3	(TAA)4	12	330022	330033	IGS(trnM-CAT-2,atp9)
131	p1	(A)12	12	331400	331411	IGS(trnM-CAT-2,atp9)
132	p4	(TCAA)3	12	337012	337023	IGS(atp9,nad1)
133	p1	(A)10	10	341620	341629	IGS(atp9,nad1)
134	p4	(CTAG)3	12	349652	349663	IGS(nad1,ccmC)
135	p4	(TGGA)4	16	350542	350557	IGS(nad1,ccmC)
136	p3	(CTT)4	12	358285	358296	IGS(trnM-CAT-3,trnL-CAA)
137	p4	(AAAG)3	12	368743	368754	IGS(cp-rps7,trnH-GTG)
138	p4	(AAGA)3	12	370193	370204	IGS(cp-rps7,trnH-GTG)
139	p4	(GATA)4	16	370347	370362	IGS(cp-rps7,trnH-GTG)
140	p1	(T)14	14	373748	373761	IGS(trnH-GTG,trnA-TGC)
141	p2	(AT)11	22	377944	377965	IGS(trnH-GTG,trnA-TGC)
142	p4	(AAGG)3	12	378023	378034	IGS(trnH-GTG,trnA-TGC)
143	p2	(AG)5	10	381279	381288	IGS(trnH-GTG,trnA-TGC)
144	p3	(AAG)4	12	394947	394958	IGS(trnA-TGC,nad2)
145	p3	(CAA)4	12	395442	395453	IGS(trnA-TGC,nad2)
146	p4	(AAAG)3	12	396134	396145	IGS(trnA-TGC,nad2)
147	p1	(T)11	11	396770	396780	IGS(trnA-TGC,nad2)
148	p5	(AGAAG)3	15	404154	404168	IGS(nad2,trnM-CAT-4)
149	p1	(T)10	10	407312	407321	IGS(nad2,trnM-CAT-4)
150	p3	(AAG)4	12	411093	411104	IGS(trnM-CAT-4,nad4)
151	p3	(GAA)4	12	411247	411258	IGS(trnM-CAT-4,nad4)
152	p6	(TTTCTT)3	18	413079	413096	IGS(trnM-CAT-4,nad4)
153	p3	(TCA)4	12	413190	413201	IGS(trnM-CAT-4,nad4)
154	p4	(CTTA)3	12	414014	414025	IGS(trnM-CAT-4,nad4)
155	p3	(GGA)4	12	414307	414318	IGS(trnM-CAT-4,nad4)
156	p2	(CT)5	10	416000	416009	IGS(trnM-CAT-4,nad4)
157	p4	(CAAG)3	12	417672	417683	IGS(trnM-CAT-4,nad4)
158	p5	(GTCTG)3	15	419457	419471	nad4-intron2
159	p2	(TC)5	10	422568	422577	nad4-intron1
160	p2	(CT)6	12	424686	424697	IGS(nad4,trnD-GTC)
161	p1	(A)12	12	427091	427102	IGS(nad4,trnD-GTC)
162	p1	(T)10	10	427118	427127	IGS(nad4,trnD-GTC)
163	p1	(T)11	11	428708	428718	IGS(trnD-GTC,nad5)
164	p2	(CT)5	10	429480	429489	IGS(trnD-GTC,nad5)
165	p3	(GAT)4	12	429779	429790	IGS(trnD-GTC,nad5)
166	p4	(TTCT)3	12	431588	431599	IGS(nad5,nad7)
167	p3	(TGA)6	18	432431	432448	IGS(nad5,nad7)
168	p1	(C)10	10	432804	432813	IGS(nad5,nad7)
169	p3	(GTT)4	12	433778	433789	IGS(nad5,nad7)
170	p4	(GACC)3	12	438801	438812	nad7-intron1
171	p2	(GC)5	10	442398	442407	nad7-intron3
172	p1	(T)10	10	442496	442505	nad7-intron3
173	p2	(TA)5	10	444080	444089	nad7-intron4
174	p1	(A)14	14	445365	445378	IGS(nad7,atp6)
175	p4	(GCCT)3	12	451667	451678	IGS(nad7,atp6)
176	p4	(CAGT)3	12	453368	453379	IGS(nad7,atp6)
