# Supplementary material for: Assembly and Analysis of the Mitochondrial Genome of Hippophae rhamnoides subsp. sinensis, an Important Ecological and Economic Forest Tree Species in China
Source: Plants (Basel). 2025 Jul 14;14(14):2170. doi: 10.3390/plants14142170 (PMC12299680; doi:10.3390/plants14142170)
Supplement: Supplementary file 1 [file plants-14-02170-s001.zip › Supplementary Table 6 tandem .xls]

NO.	Size	Repeat sequence	Copy	Percent Matches	Start	End
1	23	2.3	TATTATTTCTTAGTATATTACTA	96	9244	9297
2	17	2.4	TTTGTTAGAATCAATTA	86	11712	11751
3	11	2.3	TTCTGTTGTTG	100	17248	17272
4	12	2.1	ACAGACGAGAAA	100	115561	115585
5	15	2.0	CTTTCTTTATTATTA	100	153892	153921
6	15	2.0	AAGTCAAGTAAGTAC	93	199159	199188
7	24	2.0	CTTGCGCGTTAGCGCATCAGTTTT	84	207113	207161
8	14	1.9	GGCAATAGAATGAC	100	218883	218909
9	39	2.0	TTCACTCATGATCTGGCCTGGTCGACCCAATCATGATAT	97	310118	310196
10	18	2.4	CATAGTCGCGAGCTGTTT	81	324158	324200
11	34	2.6	ACGAGAGGAGCTAGTTACCTAGAGAGACAGA	77	335129	335210
12	24	3.2	TTTGTCTAAGTCACTTCCTTTATT	74	356862	356936
13	21	3.1	TTTGTCTAAGTCACTTCCTATT	77	356862	356930
14	18	3.2	TATTGATGATAGTGACGA	94	359274	359330
15	9	6.3	TATTGACGA	72	359274	359330
16	18	2.1	TGTTGCTATCTGCTACAA	100	361417	361453
17	14	4.1	TGTATCTGTATAAA	82	366990	367047
18	21	2.5	TGATAAGAAGGAGCAGGCAAC	87	406211	406262
19	11	3.5	ATACCCAAGCC	89	451873	451911
