# Supplementary material for: Assembly and Analysis of the Mitochondrial Genome of Hippophae rhamnoides subsp. sinensis, an Important Ecological and Economic Forest Tree Species in China
Source: Plants (Basel). 2025 Jul 14;14(14):2170. doi: 10.3390/plants14142170 (PMC12299680; doi:10.3390/plants14142170)
Supplement: Supplementary file 1 [file plants-14-02170-s001.zip › Supplementary Table 7 dispersed .xls]

#Type: F=forward, P=palindromic, R=reverse, C=complement;Minimum length:30bp;Soft:vmatch-2.3.0
ID	Repeat I Start	Repeat II Start	Type	Size(bp)	Distance	E-Value	Gene
1	188200	345755	P	4102	0	0.00e+00	nad1;nad1
2	69615	367057	F	2839	0	0.00e+00	IGS
3	7320	238175	P	1331	0	0.00e+00	IGS
4	52083	162810	P	360	0	1.05e-206	trnP-TGG;trnP-TGG
5	63811	164335	P	357	-1	7.22e-202	IGS;rps12
6	25569	287477	P	320	-2	5.85e-177	rps19;rps19
7	128356	440625	P	239	0	7.44e-134	nad2(intron);nad7(intron)
8	83919	321929	P	221	0	5.12e-123	IGS;rrn26
9	160243	241929	P	215	-1	1.35e-116	IGS
10	83528	284062	F	202	-3	5.14e-104	IGS;rps3
11	83559	284093	F	176	-3	1.53e-88	IGS;rps3
12	83860	332484	P	173	0	4.05e-94	IGS
13	181345	251090	P	164	-3	2.07e-81	IGS;matR
14	83585	284119	F	150	-2	2.87e-75	IGS;rps3
15	29937	112231	P	135	-3	3.32e-64	IGS
16	160327	241929	P	131	0	7.84e-69	IGS
17	593	168104	F	126	0	8.03e-66	IGS
18	124609	403108	F	126	-1	3.03e-63	IGS
19	81513	333177	P	125	-1	1.20e-62	IGS;atp9
20	109255	241818	F	125	-3	2.75e-58	IGS
21	253344	370484	P	118	0	5.26e-61	IGS
22	83619	284153	F	116	-1	2.93e-57	IGS;rps3
23	247533	288121	P	115	-3	2.24e-52	IGS
24	322036	332484	F	114	0	1.35e-58	rrn26;IGS
25	29962	112227	P	114	-2	7.81e-54	IGS
26	109269	241832	F	111	-2	4.74e-52	IGS
27	29441	156776	F	109	-1	4.51e-53	cox1;IGS
28	29541	46521	F	109	-1	4.51e-53	IGS
29	35268	388277	P	105	-2	1.73e-48	IGS
30	163969	270054	P	103	0	5.65e-52	nad3;IGS
31	124633	403132	F	102	0	2.26e-51	IGS
32	27816	124137	P	96	-1	2.67e-45	cox1;IGS
33	112085	333305	P	94	-3	5.36e-40	IGS;atp9
34	253260	286228	F	93	0	5.92e-46	IGS;rps3(intron)
35	235845	370638	F	92	0	2.37e-45	IGS
36	136910	310441	F	88	0	6.07e-43	IGS
37	30178	166481	F	87	-1	6.33e-40	IGS
38	730	164734	F	87	-2	8.17e-38	IGS
39	27826	124137	P	86	0	9.70e-42	cox1;IGS
40	14854	269399	P	85	-3	1.04e-34	IGS
41	29877	112343	P	83	-3	1.54e-33	IGS
42	30217	333434	F	81	0	9.94e-39	IGS
43	29571	46551	F	79	0	1.59e-37	IGS
44	50846	273150	P	79	-2	4.41e-33	IGS
45	189325	235748	P	79	-2	4.41e-33	IGS
46	235748	348653	F	79	-2	4.41e-33	IGS
47	106238	131076	F	78	-1	1.49e-34	trnN-GTT;trnN-GTT
48	179295	402563	F	77	0	2.54e-36	IGS
49	114203	165246	P	77	-1	5.88e-34	IGS;atp8
50	246833	383101	P	77	-2	6.70e-32	IGS
51	282129	377768	F	76	-2	2.61e-31	IGS
52	165311	403041	P	74	0	1.63e-34	atp8;IGS
53	207133	253291	P	72	0	2.61e-33	IGS
54	18851	248637	P	70	-3	6.16e-26	IGS
55	29858	112375	P	70	-3	6.16e-26	IGS
56	112143	333271	P	70	-3	6.16e-26	IGS;atp9
57	208393	303903	P	70	-3	6.16e-26	rrn18;IGS
58	29390	165386	F	67	0	2.67e-30	cox1;IGS
59	247581	288121	P	67	-1	5.36e-28	IGS
60	294363	431979	F	67	-3	3.45e-24	IGS
61	133305	248556	P	65	0	4.27e-29	IGS
62	208963	303330	P	65	-3	5.03e-23	rrn18;IGS
63	30215	178673	P	63	-1	1.29e-25	IGS
64	382592	435285	F	63	-1	1.29e-25	trnA-TGC;IGS
65	207143	286259	P	62	0	2.73e-27	IGS;rps3(intron)
66	44783	286820	P	62	-2	4.65e-23	nad5(intron);rps3(intron)
67	403276	427200	F	62	-2	4.65e-23	IGS
68	179089	253639	P	62	-3	2.79e-21	IGS
69	50789	273223	P	61	0	1.09e-26	IGS
70	180089	310162	F	61	0	1.09e-26	IGS
71	178673	333434	P	61	-1	2.00e-24	IGS
72	50865	273150	P	60	0	4.37e-26	IGS
73	106256	131094	F	60	0	4.37e-26	trnN-GTT;trnN-GTT
74	14790	269490	P	59	0	1.75e-25	nad6;IGS
75	29676	166412	F	59	-1	3.09e-23	IGS
76	282146	377785	F	59	-1	3.09e-23	IGS
77	294371	431987	F	59	-2	2.69e-21	IGS
78	111992	431579	F	58	0	6.99e-25	IGS
79	40265	113976	P	58	-1	1.22e-22	IGS
80	547	356881	P	58	-2	1.04e-20	IGS
81	112155	333271	P	58	-2	1.04e-20	IGS;atp9
82	241363	443448	P	58	-2	1.04e-20	cox2(intron);nad7(intron)
83	360262	432493	P	58	-3	5.83e-19	IGS
84	114769	164783	P	57	0	2.80e-24	IGS
85	18925	248747	F	57	-3	2.21e-18	IGS
86	112581	312647	F	56	0	1.12e-23	IGS
87	192722	288733	F	56	-3	8.37e-18	IGS;rpl2(intron)
88	246855	383101	P	55	0	4.48e-23	IGS
89	247476	288247	P	55	0	4.48e-23	IGS
90	762	164766	F	55	-1	7.38e-21	IGS
91	148378	379575	P	55	-1	7.38e-21	IGS
92	35373	388226	P	55	-2	5.98e-19	IGS
93	304686	437270	P	55	-2	5.98e-19	IGS
94	135235	317858	F	54	0	1.79e-22	IGS
95	83456	164074	P	54	-1	2.90e-20	IGS;rps12
96	189307	208011	F	54	-3	1.20e-16	IGS;rrn18
97	208011	348696	P	54	-3	1.20e-16	rrn18;IGS
98	188121	314235	P	53	0	7.16e-22	IGS
99	166518	178683	P	53	-3	4.53e-16	IGS
100	208427	303886	P	53	-3	4.53e-16	rrn18;IGS
101	41133	402108	P	52	0	2.86e-21	IGS
102	391450	405557	F	51	-2	1.31e-16	IGS
103	18965	248787	F	51	-3	6.44e-15	IGS
104	181464	251084	P	51	-3	6.44e-15	IGS;matR
105	5141	137261	F	50	-3	2.43e-14	IGS
106	411523	451147	P	50	-3	2.43e-14	IGS
107	189774	400690	F	49	0	1.83e-19	nad1(intron);nad2(intron)
108	348234	400690	P	49	0	1.83e-19	nad1(intron);nad2(intron)
109	294381	431997	F	49	-1	2.69e-17	IGS
110	6057	239493	P	49	-3	9.12e-14	IGS
111	103892	324541	F	49	-3	9.12e-14	IGS;rrn26
112	81441	112125	F	48	-1	1.06e-16	IGS
113	112165	333271	P	48	-1	1.06e-16	IGS;atp9
114	166520	333434	F	48	-1	1.06e-16	IGS
115	196253	283797	P	48	-1	1.06e-16	IGS;rpl16
116	229653	236853	P	48	-1	1.06e-16	IGS
117	81441	333311	P	48	-2	7.44e-15	IGS;atp9
118	188404	370855	F	48	-2	7.44e-15	IGS
119	208980	303330	P	48	-2	7.44e-15	rrn18;IGS
120	349605	370855	P	48	-2	7.44e-15	IGS
121	103675	324326	F	48	-3	3.42e-13	IGS;rrn26
122	241361	325713	P	48	-3	3.42e-13	cox2(intron);IGS
123	382608	435301	F	47	0	2.93e-18	trnA-TGC;IGS
124	403291	427215	F	47	-1	4.14e-16	IGS
125	282224	377864	F	47	-3	1.28e-12	IGS
126	27410	41920	F	46	-1	1.62e-15	IGS
127	6068	239485	P	46	-3	4.81e-12	IGS
128	155985	164724	F	46	-3	4.81e-12	IGS
129	325713	443460	F	46	-3	4.81e-12	IGS;nad7(intron)
130	6161	7345	F	45	-2	4.18e-13	IGS
131	6161	239436	P	45	-2	4.18e-13	IGS
132	786	114774	P	45	-3	1.80e-11	IGS
133	786	164790	F	45	-3	1.80e-11	IGS
134	104560	325193	F	45	-3	1.80e-11	IGS;rrn26
135	148358	379605	P	45	-3	1.80e-11	IGS
136	40279	113976	P	44	0	1.88e-16	IGS
137	133668	225885	F	44	0	1.88e-16	IGS
138	304731	437242	F	44	0	1.88e-16	IGS
139	27812	112616	P	44	-2	1.60e-12	IGS
140	247433	288302	P	44	-2	1.60e-12	IGS;rpl2
141	20942	235571	P	44	-3	6.71e-11	IGS
142	41885	52095	P	44	-3	6.71e-11	IGS
143	41885	163114	F	44	-3	6.71e-11	IGS
144	247368	288377	P	44	-3	6.71e-11	IGS;rpl2
145	207338	370896	F	43	-1	9.69e-14	IGS
146	7518	272485	F	43	-2	6.10e-12	IGS
147	192735	288746	F	43	-2	6.10e-12	IGS;rpl2(intron)
148	239265	272485	P	43	-2	6.10e-12	IGS
149	84327	146292	F	43	-3	2.50e-10	IGS
150	30236	178673	P	42	0	3.00e-15	IGS
151	42352	43472	F	42	0	3.00e-15	IGS;atp1
152	140272	259267	F	42	0	3.00e-15	IGS
153	177693	412032	P	42	0	3.00e-15	IGS
154	13018	19834	F	42	-2	2.33e-11	IGS
155	43982	166528	F	42	-3	9.31e-10	IGS
156	247391	288356	P	42	-3	9.31e-10	IGS;rpl2
157	260616	449969	P	42	-3	9.31e-10	IGS
158	359274	359292	F	42	-3	9.31e-10	IGS
159	124676	206505	F	41	0	1.20e-14	IGS
160	206505	403175	F	41	0	1.20e-14	IGS
161	282164	377803	F	41	0	1.20e-14	IGS
162	349880	453113	F	41	0	1.20e-14	IGS
163	236753	443414	F	41	-1	1.48e-12	IGS;nad7(intron)
164	147091	283368	F	41	-2	8.87e-11	IGS
165	29681	271605	P	41	-3	3.46e-09	IGS
166	83735	284274	F	40	0	4.81e-14	IGS;rps3
167	112616	124193	F	40	-1	5.77e-12	IGS
168	235787	348692	F	40	-1	5.77e-12	IGS
169	310118	310157	F	40	-1	5.77e-12	IGS
170	79793	130173	F	40	-2	3.37e-10	IGS
171	221847	236830	P	40	-2	3.37e-10	IGS
172	246783	383188	P	40	-2	3.37e-10	IGS
173	45448	48208	P	40	-3	1.28e-08	nad5;IGS
174	83818	164004	P	40	-3	1.28e-08	IGS;nad3
175	83818	270082	F	40	-3	1.28e-08	IGS
176	138345	377366	P	40	-3	1.28e-08	IGS
177	214183	241376	F	40	-3	1.28e-08	IGS;cox2(intron)
178	123043	308110	F	39	0	1.92e-13	IGS
179	109341	241904	F	39	-1	2.25e-11	IGS
180	188657	289132	P	39	-1	2.25e-11	IGS;rpl2(intron)
181	214178	404451	P	39	-1	2.25e-11	IGS
182	229752	241908	P	39	-1	2.25e-11	IGS
183	289132	349361	F	39	-1	2.25e-11	rpl2(intron);IGS
184	18977	248799	F	39	-2	1.28e-09	IGS
185	103902	324551	F	39	-2	1.28e-09	IGS;rrn26
186	174574	310343	P	39	-3	4.74e-08	IGS
187	181480	251080	P	39	-3	4.74e-08	IGS;matR
188	189366	235748	P	38	0	7.69e-13	IGS
189	196263	283797	P	38	0	7.69e-13	IGS;rpl16
190	294392	432008	F	38	0	7.69e-13	IGS
191	5309	357213	F	38	-1	8.77e-11	IGS
192	30225	43982	F	38	-1	8.77e-11	IGS
193	43982	333442	F	38	-1	8.77e-11	IGS
194	124793	432465	P	38	-1	8.77e-11	nad2;IGS
195	235972	236862	F	38	-1	8.77e-11	IGS
196	43982	178688	P	38	-2	4.86e-09	IGS
197	214139	444675	F	38	-2	4.86e-09	IGS;nad7
198	229654	235972	P	38	-2	4.86e-09	IGS
199	279364	427192	P	38	-2	4.86e-09	trnT-GGT;IGS
200	30181	269557	P	38	-3	1.75e-07	IGS
201	166484	269557	P	38	-3	1.75e-07	IGS
202	190738	426188	P	38	-3	1.75e-07	nad1(intron);IGS
203	207441	304490	P	38	-3	1.75e-07	rrn18;IGS
204	208278	304052	P	38	-3	1.75e-07	rrn18;IGS
205	260604	449985	P	38	-3	1.75e-07	IGS
206	282206	377846	F	38	-3	1.75e-07	IGS
207	347281	426188	F	38	-3	1.75e-07	nad1(intron);IGS
208	36636	137465	P	37	0	3.08e-12	IGS
209	75993	335163	P	37	0	3.08e-12	IGS
210	112041	333402	P	37	-1	3.41e-10	IGS
211	241379	429494	P	37	-2	1.84e-08	cox2(intron);IGS
212	729	155994	F	37	-3	6.45e-07	IGS
213	104575	325208	F	37	-3	6.45e-07	IGS;rrn26
214	207589	304390	P	37	-3	6.45e-07	rrn18;IGS
215	429494	443453	F	37	-3	6.45e-07	IGS;nad7(intron)
216	214985	286950	P	36	0	1.23e-11	IGS;rps3(intron)
217	403302	427226	F	36	0	1.23e-11	IGS
218	214213	232195	P	36	-1	1.33e-09	IGS
219	24381	237540	P	36	-2	6.98e-08	IGS;rps4
220	29416	257806	F	36	-2	6.98e-08	cox1;IGS
221	155995	164734	F	36	-2	6.98e-08	IGS
222	165412	257806	F	36	-2	6.98e-08	IGS
223	208029	235791	P	36	-2	6.98e-08	rrn18;IGS
224	241373	325713	P	36	-2	6.98e-08	cox2(intron);IGS
225	207763	304215	P	36	-3	2.37e-06	rrn18;IGS
226	208816	303504	P	36	-3	2.37e-06	rrn18;IGS
227	109345	229756	P	35	0	4.92e-11	IGS
228	208073	323995	P	35	0	4.92e-11	rrn18;rrn26
229	25289	151692	P	35	-1	5.17e-09	IGS
230	180089	310123	F	35	-1	5.17e-09	IGS
231	255706	428026	F	35	-1	5.17e-09	IGS
232	283026	339441	P	35	-1	5.17e-09	IGS
233	6079	239485	P	35	-2	2.64e-07	IGS
234	131639	286183	P	35	-2	2.64e-07	IGS;rps3(intron)
235	189412	420946	P	35	-2	2.64e-07	IGS;nad4(intron)
236	269593	333138	P	35	-2	2.64e-07	IGS;atp9
237	348610	420946	F	35	-2	2.64e-07	IGS;nad4(intron)
238	431455	437998	F	35	-2	2.64e-07	nad5;IGS
239	104357	324990	F	35	-3	8.70e-06	IGS;rrn26
240	123725	220473	F	35	-3	8.70e-06	IGS
241	130503	137259	P	35	-3	8.70e-06	IGS
242	156005	164744	F	35	-3	8.70e-06	IGS
243	286816	439984	P	35	-3	8.70e-06	rps3(intron);nad7(intron)
244	351863	354126	P	35	-3	8.70e-06	IGS;trnM-CAT
245	163163	206190	P	34	0	1.97e-10	IGS
246	207165	235858	P	34	0	1.97e-10	IGS
247	207165	370651	P	34	0	1.97e-10	IGS
248	207347	370905	F	34	0	1.97e-10	IGS
249	235858	253297	F	34	0	1.97e-10	IGS
250	235858	286265	F	34	0	1.97e-10	IGS;rps3(intron)
251	253297	370651	F	34	0	1.97e-10	IGS
252	286265	370651	F	34	0	1.97e-10	rps3(intron);IGS
253	221078	221135	F	34	-1	2.01e-08	rps1;rps1
254	14302	144343	F	34	-2	9.94e-07	nad6;IGS
255	126834	410005	F	34	-2	9.94e-07	nad2;IGS
256	277145	382513	F	34	-2	9.94e-07	IGS
257	428477	428477	P	34	-2	9.94e-07	IGS
258	5260	357164	F	34	-3	3.18e-05	IGS
259	40331	163624	F	34	-3	3.18e-05	IGS
260	118915	418137	P	34	-3	3.18e-05	IGS
261	206917	404449	F	34	-3	3.18e-05	IGS
262	208545	303779	P	34	-3	3.18e-05	rrn18;IGS
263	208554	303770	P	34	-3	3.18e-05	rrn18;IGS
264	214183	443459	P	34	-3	3.18e-05	IGS;nad7(intron)
265	241376	404451	P	34	-3	3.18e-05	cox2(intron);IGS
266	282242	377882	F	34	-3	3.18e-05	IGS
267	404451	443459	F	34	-3	3.18e-05	IGS;nad7(intron)
268	5141	130503	P	33	0	7.87e-10	IGS
269	112180	333271	P	33	0	7.87e-10	IGS;atp9
270	130505	232267	F	33	0	7.87e-10	IGS
271	131643	200299	P	33	0	7.87e-10	IGS
272	137252	322803	F	33	0	7.87e-10	IGS;rrn26
273	7528	272495	F	33	-1	7.79e-08	IGS
274	189280	370908	P	33	-1	7.79e-08	IGS
275	348744	370908	F	33	-1	7.79e-08	IGS
276	35232	388379	P	33	-2	3.74e-06	IGS
277	148404	379571	P	33	-2	3.74e-06	IGS
278	156040	164774	F	33	-2	3.74e-06	IGS
279	229755	325610	F	33	-2	3.74e-06	IGS
280	286189	370825	P	33	-2	3.74e-06	rps3(intron);IGS
281	770	156040	F	33	-3	1.16e-04	IGS
282	5298	357202	F	33	-3	1.16e-04	IGS
283	25888	287450	P	33	-3	1.16e-04	IGS;rps3
284	83782	164046	P	33	-3	1.16e-04	IGS
285	103880	324529	F	33	-3	1.16e-04	IGS;rrn26
286	123819	220572	F	33	-3	1.16e-04	IGS
287	183399	183410	P	33	-3	1.16e-04	IGS
288	207800	304181	P	33	-3	1.16e-04	rrn18;IGS
289	241911	325610	P	33	-3	1.16e-04	IGS
290	370956	430690	F	33	-3	1.16e-04	IGS;nad5(intron)
291	135119	135129	R	33	-3	1.16e-04	IGS
292	5162	221802	P	32	0	3.15e-09	IGS
293	29518	156853	F	32	0	3.15e-09	IGS
294	206897	432625	P	32	0	3.15e-09	IGS
295	206919	241378	P	32	0	3.15e-09	IGS;cox2(intron)
296	206919	443459	F	32	0	3.15e-09	IGS;nad7(intron)
297	241267	241267	P	32	0	3.15e-09	cox2(intron);cox2(intron)
298	341861	431566	F	32	0	3.15e-09	IGS
299	53316	221767	P	32	-1	3.02e-07	IGS
300	349621	370855	P	32	-1	3.02e-07	IGS
301	18889	248637	P	32	-2	1.41e-05	IGS
302	109348	325611	P	32	-2	1.41e-05	IGS
303	137251	322488	F	32	-2	1.41e-05	IGS;rrn26
304	332635	333030	F	32	-2	1.41e-05	IGS
305	57678	153715	P	32	-3	4.22e-04	IGS
306	138875	258797	P	32	-3	4.22e-04	IGS
307	144418	366572	P	32	-3	4.22e-04	IGS
308	176203	290011	P	32	-3	4.22e-04	ccmFC(intron);rpl2(intron)
309	206919	214185	P	32	-3	4.22e-04	IGS
310	5141	232267	P	31	0	1.26e-08	IGS
311	29691	271605	P	31	0	1.26e-08	IGS
312	35397	388226	P	31	0	1.26e-08	IGS
313	71836	93184	P	31	0	1.26e-08	IGS
314	93184	369278	P	31	0	1.26e-08	IGS
315	96610	443934	F	31	0	1.26e-08	IGS;nad7(intron)
316	174369	225665	P	31	0	1.26e-08	IGS
317	5041	286295	P	31	-1	1.17e-06	IGS;rps3(intron)
318	30237	166540	F	31	-1	1.17e-06	IGS
319	38356	315915	F	31	-1	1.17e-06	IGS
320	39779	140540	F	31	-1	1.17e-06	IGS
321	47514	318444	F	31	-1	1.17e-06	IGS
322	81513	112182	F	31	-1	1.17e-06	IGS
323	166427	271605	P	31	-1	1.17e-06	IGS
324	166540	178683	P	31	-1	1.17e-06	IGS
325	166540	333454	F	31	-1	1.17e-06	IGS
326	189282	207350	P	31	-1	1.17e-06	IGS
327	206959	253351	F	31	-1	1.17e-06	IGS
328	206959	370564	P	31	-1	1.17e-06	IGS
329	207350	348744	F	31	-1	1.17e-06	IGS
330	317058	317109	F	31	-1	1.17e-06	IGS
331	363952	363952	P	31	-1	1.17e-06	IGS
332	84342	146307	F	31	-2	5.27e-05	IGS
333	137259	232269	P	31	-2	5.27e-05	IGS
334	153888	210865	P	31	-2	5.27e-05	IGS
335	176101	290119	P	31	-2	5.27e-05	ccmFC(intron);rpl2(intron)
336	200301	286183	F	31	-2	5.27e-05	IGS;rps3(intron)
337	206919	429500	F	31	-2	5.27e-05	IGS
338	206920	325713	F	31	-2	5.27e-05	IGS
339	229699	236829	P	31	-2	5.27e-05	IGS
340	10071	86227	F	31	-3	1.53e-03	IGS
341	24438	153911	P	31	-3	1.53e-03	IGS
342	25861	287474	P	31	-3	1.53e-03	rps19;rps19
343	26793	220813	F	31	-3	1.53e-03	IGS
344	29708	166444	F	31	-3	1.53e-03	IGS
345	43993	178684	P	31	-3	1.53e-03	IGS
346	44814	439984	F	31	-3	1.53e-03	nad5(intron);nad7(intron)
347	64590	290683	P	31	-3	1.53e-03	IGS;rpl2
348	95346	438230	F	31	-3	1.53e-03	IGS
349	102150	322300	F	31	-3	1.53e-03	IGS;rrn26
350	109343	430600	F	31	-3	1.53e-03	IGS;nad5(intron)
351	109384	325584	P	31	-3	1.53e-03	IGS
352	128582	188562	P	31	-3	1.53e-03	nad2(intron);IGS
353	128582	349464	F	31	-3	1.53e-03	nad2(intron);IGS
354	129786	290692	F	31	-3	1.53e-03	IGS;rpl2
355	131664	200281	P	31	-3	1.53e-03	IGS
356	153471	411658	P	31	-3	1.53e-03	IGS
357	165453	402981	P	31	-3	1.53e-03	IGS
358	188491	290697	P	31	-3	1.53e-03	IGS;rpl2
359	208893	451981	F	31	-3	1.53e-03	rrn18;IGS
360	209298	333006	P	31	-3	1.53e-03	rrn18;IGS
361	223688	291077	P	31	-3	1.53e-03	IGS;rpl2
362	288852	290687	P	31	-3	1.53e-03	rpl2(intron);rpl2
363	290697	349535	F	31	-3	1.53e-03	rpl2;IGS
364	341865	424286	P	31	-3	1.53e-03	IGS
365	409583	410036	P	31	-3	1.53e-03	IGS
366	81459	112143	F	30	0	5.04e-08	IGS
367	170351	408010	P	30	0	5.04e-08	IGS
368	27826	112616	P	30	-1	4.54e-06	IGS
369	76204	428674	P	30	-1	4.54e-06	IGS
370	102447	322708	F	30	-1	4.54e-06	IGS;rrn26
371	111749	453220	P	30	-1	4.54e-06	IGS
372	112050	333400	P	30	-1	4.54e-06	IGS
373	131639	370829	F	30	-1	4.54e-06	IGS
374	173835	188562	F	30	-1	4.54e-06	IGS
375	173835	349465	P	30	-1	4.54e-06	IGS
376	221882	404449	P	30	-1	4.54e-06	IGS
377	322493	322807	F	30	-1	4.54e-06	rrn26;rrn26
378	6177	7361	F	30	-2	1.97e-04	IGS
379	6177	239435	P	30	-2	1.97e-04	IGS
380	24868	415171	F	30	-2	1.97e-04	IGS
381	43994	166540	F	30	-2	1.97e-04	IGS
382	52664	292260	P	30	-2	1.97e-04	trnF-GAA;trnF-GAA
383	64511	429472	P	30	-2	1.97e-04	IGS
384	107241	107241	P	30	-2	1.97e-04	IGS
385	162418	429662	F	30	-2	1.97e-04	IGS
386	189333	208037	F	30	-2	1.97e-04	IGS;rrn18
387	208037	348694	P	30	-2	1.97e-04	rrn18;IGS
388	235983	236873	F	30	-2	1.97e-04	IGS
389	236782	370454	F	30	-2	1.97e-04	IGS
390	236805	404458	P	30	-2	1.97e-04	IGS
391	290048	441673	P	30	-2	1.97e-04	rpl2(intron);nad7(intron)
392	322163	344098	P	30	-2	1.97e-04	rrn26;IGS
393	360290	432493	P	30	-2	1.97e-04	IGS
394	372101	399275	P	30	-2	1.97e-04	IGS
395	5042	207139	F	30	-3	5.52e-03	IGS
396	5042	253327	P	30	-3	5.52e-03	IGS
397	5133	322490	F	30	-3	5.52e-03	IGS;rrn26
398	5136	322807	F	30	-3	5.52e-03	IGS;rrn26
399	7490	386360	F	30	-3	5.52e-03	IGS
400	12085	315084	P	30	-3	5.52e-03	IGS
401	52356	68204	F	30	-3	5.52e-03	trnP-TGG;IGS
402	52458	158223	F	30	-3	5.52e-03	IGS
403	68204	162867	P	30	-3	5.52e-03	IGS;trnP-TGG
404	80068	138335	F	30	-3	5.52e-03	IGS
405	82584	439188	P	30	-3	5.52e-03	IGS;nad7(intron)
406	83785	270050	F	30	-3	5.52e-03	IGS
407	102748	323044	F	30	-3	5.52e-03	IGS;rrn26
408	103697	324348	F	30	-3	5.52e-03	IGS;rrn26
409	104402	325035	F	30	-3	5.52e-03	IGS;rrn26
410	129787	188496	P	30	-3	5.52e-03	IGS
411	129787	349531	F	30	-3	5.52e-03	IGS
412	130365	191841	F	30	-3	5.52e-03	IGS
413	130365	346186	P	30	-3	5.52e-03	IGS
414	130510	322808	P	30	-3	5.52e-03	IGS;rrn26
415	137281	221805	P	30	-3	5.52e-03	IGS
416	188449	200274	P	30	-3	5.52e-03	IGS
417	191410	253594	P	30	-3	5.52e-03	IGS
418	200272	349576	F	30	-3	5.52e-03	IGS
419	206916	221883	P	30	-3	5.52e-03	IGS
420	207134	235814	F	30	-3	5.52e-03	IGS
421	207651	304334	P	30	-3	5.52e-03	rrn18;IGS
422	207791	304193	P	30	-3	5.52e-03	rrn18;IGS
423	208918	219340	P	30	-3	5.52e-03	rrn18;IGS
424	214180	236805	F	30	-3	5.52e-03	IGS
425	214187	221880	F	30	-3	5.52e-03	IGS
426	214207	429480	P	30	-3	5.52e-03	IGS
427	219214	409723	P	30	-3	5.52e-03	IGS
428	221830	229510	F	30	-3	5.52e-03	IGS
429	221856	229698	F	30	-3	5.52e-03	IGS
430	229754	430609	P	30	-3	5.52e-03	IGS;nad5(intron)
431	235814	253332	P	30	-3	5.52e-03	IGS
432	239306	386360	P	30	-3	5.52e-03	IGS
433	240660	420205	P	30	-3	5.52e-03	cox2(intron);nad4(intron)
434	242792	341948	F	30	-3	5.52e-03	IGS
435	246341	330008	P	30	-3	5.52e-03	IGS
436	253593	346616	F	30	-3	5.52e-03	IGS
437	277660	316889	F	30	-3	5.52e-03	IGS
438	279364	403276	P	30	-3	5.52e-03	trnT-GGT;IGS
439	286826	439979	P	30	-3	5.52e-03	rps3(intron);nad7(intron)
440	287183	420850	F	30	-3	5.52e-03	rps3(intron);nad4(intron)
441	307575	419950	F	30	-3	5.52e-03	IGS;nad4(intron)
442	351822	354171	P	30	-3	5.52e-03	ccmC;trnM-CAT
443	413073	413074	R	30	-3	5.52e-03	IGS
444	451873	451879	R	30	-3	5.52e-03	IGS
445	451881	451882	R	30	-3	5.52e-03	IGS
