# Supplementary material for: Assembly and Analysis of the Mitochondrial Genome of Hippophae rhamnoides subsp. sinensis, an Important Ecological and Economic Forest Tree Species in China
Source: Plants (Basel). 2025 Jul 14;14(14):2170. doi: 10.3390/plants14142170 (PMC12299680; doi:10.3390/plants14142170)
Supplement: Supplementary file 1 [file plants-14-02170-s001.zip › Supplementary Table 8 kaks .xlsx]

## Sheet: Sheet1
Gene	Hippophae gyantsensis	Hippophae salicifolia	Ziziphus jujuba	Fragaria orientalis	Hippophae tibetana
atp1	0	0	0.0799	0.2121	NA
atp4	0.7483	NA	1.715	0.3882	NA
atp6	-	NA	1.702	0.8549	0.2327
atp8	-	NA	0.3912	0.4458	NA
atp9	NA	NA	0.2914	0.2165	NA
ccmB	NA	NA	1.5704	2.3692	NA
ccmC	-	NA	0.619	0.7565	NA
ccmFC	0.4619	0	0.2896	0.8388	NA
ccmFN	0.5587	NA	0.4627	0.5411	NA
cob	-	NA	-	0.5039	NA
cox1	-	0	0.3817	0.3862	0
cox2	0	0.3073	0.3046	0.2264	0
cox3	-	NA	0.5914	0.2043	NA
matR	0.9447	NA	0.456	1.1231	NA
mttB	NA	NA	NA	0.1439	NA
nad1	0.5929	1.0623	0.7496	0.2375	0
nad2	0.6422	0	0.3051	0.2373	0
nad3	NA	0	0.4127	0.3037	NA
nad4	0.7342	0.3159	3.2512	1.1939	0
nad4L	NA	NA	NA	0.0789	0
nad5	NA	0	0.7691	0.2667	NA
nad6	NA	NA	0.3157	0.4385	NA
nad7	NA	NA	4.5457	1.021	0
nad9	0	0	0.109	0.0358	0
rpl10	NA	NA	0.2582	-	NA
rpl16	-	NA	0.1924	-	0
rpl2	-	NA	-	-	0.2604
rpl5	1.3603	NA	0.4809	-	NA
rps1	NA	-	0.5087	0.4961	NA
rps10	-	NA	0.6103	-	-
rps12	NA	NA	0.1244	-	NA
rps19	NA	NA	0.3724	-	NA
rps3	-	0.5499	0.4019	0.3551	0.1871
rps4	-	0.3109	-	0.9689	NA
rps7	NA	NA	NA	-	NA
sdh4	0.2135	0.4284	0.1665	1.2629	0.2139
