# Supplementary material for: Assembly and Analysis of the Mitochondrial Genome of Hippophae rhamnoides subsp. sinensis, an Important Ecological and Economic Forest Tree Species in China
Source: Plants (Basel). 2025 Jul 14;14(14):2170. doi: 10.3390/plants14142170 (PMC12299680; doi:10.3390/plants14142170)
Supplement: Supplementary file 1 [file plants-14-02170-s001.zip › Supplementary Table 9 cp_mt .xls]

query-chl	subject-mt	percentage of identical matches	length	number of mismatches	number of gap openings	start of alignment in query	end of alignment in query	start of alignment in subject	end of alignment in subject	expect value	bitscore	gene(cp)	gene(mt)
Chloroplast	Hippophae rhamnoides subsp. sinensis	98.91	14949	46	11	140972	155914	367067	352230	0	26594	rps12(trans_splicing);rps7;ndhB;trnL-CAA;ycf2;trnI-CAU;rpl23;rpl2(partical:96.38%)	trnM-CAT;trnL-CAA;cp-rps7
Chloroplast	Hippophae rhamnoides subsp. sinensis	98.91	14949	46	11	84444	99386	352230	367067	0	26594	rps12(trans_splicing);rpl2(partical:96.38%);rpl23;trnI-CAU;ycf2;trnL-CAA;ndhB;rps7	trnM-CAT;trnL-CAA;cp-rps7
Chloroplast	Hippophae rhamnoides subsp. sinensis	99.613	7241	15	4	104145	111383	101355	108584	0	13204	trnA-UGC(partical:52.34%);rrn23;rrn4.5;rrn5;trnR-ACG;trnN-GUU;ycf1;ndhF(partical:33.20%)	trnR-ACG;trnN-GTT
Chloroplast	Hippophae rhamnoides subsp. sinensis	99.893	6517	6	1	129698	136213	107871	101355	0	11995	ycf1(partical:21.76%);trnN-GUU;petN;trnR-ACG;rrn5;rrn4.5;rrn23;trnA-UGC(partical:52.34%)	trnR-ACG;trnN-GTT
Chloroplast	Hippophae rhamnoides subsp. sinensis	98.107	3645	22	10	72915	76548	182280	185888	0	6305	psbB(partical:55.47%);psbT;psbN;psbH;petB;petD(partical:19.07%)
Chloroplast	Hippophae rhamnoides subsp. sinensis	97.842	3660	31	13	31185	34844	279164	282775	0	6277	trnT-GGU;psbD;psbC	trnT-GGT
Chloroplast	Hippophae rhamnoides subsp. sinensis	97.448	3252	34	18	39798	43007	14053	10809	0	5500	psaA(partical:76.83%);ycf3(partical:41.09%)
Chloroplast	Hippophae rhamnoides subsp. sinensis	94.862	3503	68	25	69425	72904	204709	201296	0	5369	rps12(trans_splicing);rps12(trans_splicing);clpP;psbB(partical:43.88%)
Chloroplast	Hippophae rhamnoides subsp. sinensis	95.292	2740	51	27	60279	62969	114824	117534	0	4274	ycf4(partical:46.95%);cemA;petA
Chloroplast	Hippophae rhamnoides subsp. sinensis	98.445	2380	31	4	47430	49808	291176	293550	0	4185	trnL-UAA;trnF-GAA;ndhJ	trnF-GAA
Chloroplast	Hippophae rhamnoides subsp. sinensis	98.185	2314	14	4	18171	20484	307052	304767	0	4015	rpoC2(partical:54.77%)
Chloroplast	Hippophae rhamnoides subsp. sinensis	98.906	1828	2	2	100652	102479	302877	304686	0	3249	rrn16
Chloroplast	Hippophae rhamnoides subsp. sinensis	98.796	1828	4	2	137879	139706	304686	302877	0	3238	rrn16
Chloroplast	Hippophae rhamnoides subsp. sinensis	94.76	2042	27	24	44898	46888	10740	8728	0	3105	trnS-GGA;rps4;trnT-UGU	trnT-TGT;trnS-GGA
Chloroplast	Hippophae rhamnoides subsp. sinensis	96.251	1387	19	12	602	1983	206060	204702	0	2242	psbA(partical:51.60%);trnK-UUU(partical:22.34%);matK(partical:17.06%)
Chloroplast	Hippophae rhamnoides subsp. sinensis	98.452	775	1	2	139921	140695	70647	69884	0	1354
Chloroplast	Hippophae rhamnoides subsp. sinensis	98.452	775	1	2	99663	100437	69884	70647	0	1354
Chloroplast	Hippophae rhamnoides subsp. sinensis	98.452	775	1	2	139921	140695	368089	367326	0	1354
Chloroplast	Hippophae rhamnoides subsp. sinensis	98.452	775	1	2	99663	100437	367326	368089	0	1354
Chloroplast	Hippophae rhamnoides subsp. sinensis	96.083	817	4	4	103125	103940	383227	382438	0	1306	trnI-GAU(partical:52.59%);trnA-UGC(partical:24.34%)	trnA-TGC
Chloroplast	Hippophae rhamnoides subsp. sinensis	96.083	817	4	4	136418	137233	382438	383227	0	1306	trnA-UGC(partical:24.34%);trnI-GAU(partical:52.59%)	trnA-TGC
Chloroplast	Hippophae rhamnoides subsp. sinensis	85.714	511	30	14	137074	137584	246932	246465	2.64E-140	499	trnI-GAU(partical:49.95%)
Chloroplast	Hippophae rhamnoides subsp. sinensis	85.714	511	30	14	102774	103284	246465	246932	2.64E-140	499	trnI-GAU(partical:49.95%)
Chloroplast	Hippophae rhamnoides subsp. sinensis	89.97	329	16	3	81073	81401	144717	144406	4.58E-113	409	rpl16(partical:23.07%)	cp-rpl16(partical:90.04%)
Chloroplast	Hippophae rhamnoides subsp. sinensis	74.099	888	174	43	101065	101929	209085	208231	1.03E-84	315	rrn16(partical:57.98%)	rrn18(partical:44.60%)
Chloroplast	Hippophae rhamnoides subsp. sinensis	74.099	888	174	43	138429	139293	208231	209085	1.03E-84	315	rrn16(partical:57.98%)	rrn18(partical:44.60%)
Chloroplast	Hippophae rhamnoides subsp. sinensis	87.111	225	25	4	66324	66546	4594	4816	8.17E-66	252	trnP-UGG	trnP-TGG
Chloroplast	Hippophae rhamnoides subsp. sinensis	88.77	187	13	3	79839	80025	144898	144720	6.41E-57	222	rps8(partical:46.17%)	cp-rpl16(partical:9.09%)
Chloroplast	Hippophae rhamnoides subsp. sinensis	93.243	148	9	1	34190	34336	377768	377915	2.98E-55	217	psbC(partical:10.34%)
Chloroplast	Hippophae rhamnoides subsp. sinensis	86.224	196	16	11	65990	66180	4313	4502	8.35E-51	202	trnW-CCA	trnW-CCA
Chloroplast	Hippophae rhamnoides subsp. sinensis	100	103	0	0	326	428	352239	352137	1.81E-47	191	psbA(partical:9.70%)
Chloroplast	Hippophae rhamnoides subsp. sinensis	84.94	166	15	6	29989	30150	427650	427491	5.10E-38	159	tRNA-GUC	trnD-GTC
Chloroplast	Hippophae rhamnoides subsp. sinensis	97.727	88	1	1	100540	100627	302886	302800	3.07E-35	150	trnV-GAC	trnV-GAC
Chloroplast	Hippophae rhamnoides subsp. sinensis	97.727	88	1	1	139731	139818	302800	302886	3.07E-35	150	trnV-GAC	trnV-GAC
Chloroplast	Hippophae rhamnoides subsp. sinensis	95.556	90	4	0	156056	156145	371319	371230	1.43E-33	145	trnH-GUG	trnH-GTG
Chloroplast	Hippophae rhamnoides subsp. sinensis	95.556	90	4	0	84213	84302	371230	371319	1.43E-33	145	trnH-GUG	trnH-GTG
Chloroplast	Hippophae rhamnoides subsp. sinensis	98.718	78	1	0	131254	131331	131153	131076	6.64E-32	139	trnN-GUU	trnN-GTT
Chloroplast	Hippophae rhamnoides subsp. sinensis	98.718	78	1	0	109027	109104	131076	131153	6.64E-32	139	trnN-GUU	trnN-GTT
Chloroplast	Hippophae rhamnoides subsp. sinensis	97.183	71	1	1	43942	44012	10822	10753	8.65E-26	119	ycf3(partical:3.66%)
Chloroplast	Hippophae rhamnoides subsp. sinensis	98.413	63	1	0	103725	103787	435347	435285	1.45E-23	111	trnA-UGC(partical:6.86%)
Chloroplast	Hippophae rhamnoides subsp. sinensis	98.413	63	1	0	136571	136633	435285	435347	1.45E-23	111	trnA-UGC(partical:6.86%)
Chloroplast	Hippophae rhamnoides subsp. sinensis	92.208	77	6	0	52270	52346	235043	234967	5.20E-23	110	trnM-CAU	trnM-CAT
Chloroplast	Hippophae rhamnoides subsp. sinensis	100	40	0	0	121548	121587	366573	366612	1.90E-12	75	ndhA(partical:1.70%)
Chloroplast	Hippophae rhamnoides subsp. sinensis	100	39	0	0	43330	43368	366575	366613	6.83E-12	73.1	ycf3(partical:2.01%)
Chloroplast	Hippophae rhamnoides subsp. sinensis	100	30	0	0	7890	7919	10535	10564	6.88E-07	56.5	trnS-GCU(partical:32.95%)	trnS-GGA(partical:33.33%)
Chloroplast	Hippophae rhamnoides subsp. sinensis	100	29	0	0	103833	103861	277178	277150	2.47E-06	54.7	trnA-UGC(partical:3.31%)
Chloroplast	Hippophae rhamnoides subsp. sinensis	100	29	0	0	136497	136525	277150	277178	2.47E-06	54.7	trnA-UGC(partical:3.31%)
